# Supplementary material for: Robust finite-time anti-swing control for quadrotor slung-load system based on compensation function observer
Source: PLoS One. 2026 Apr 24;21(4):e0331662. doi: 10.1371/journal.pone.0331662 (PMC13108781; doi:10.1371/journal.pone.0331662)
Supplement: S1 File — (ZIP) [file pone.0331662.s001.zip]

Archive with 35 entries (34 files):
- LaTeX source file (with figures)-bib/
- LaTeX source file (with figures)-bib/Fig1-eps-converted-to.pdf
- LaTeX source file (with figures)-bib/Fig1.eps
- LaTeX source file (with figures)-bib/Fig10-eps-converted-to.pdf
- LaTeX source file (with figures)-bib/Fig10.eps
- LaTeX source file (with figures)-bib/Fig2-eps-converted-to.pdf
- LaTeX source file (with figures)-bib/Fig2.eps
- LaTeX source file (with figures)-bib/Fig3-eps-converted-to.pdf
- LaTeX source file (with figures)-bib/Fig3.eps
- LaTeX source file (with figures)-bib/Fig4-eps-converted-to.pdf
- LaTeX source file (with figures)-bib/Fig4.eps
- LaTeX source file (with figures)-bib/Fig5-eps-converted-to.pdf
- LaTeX source file (with figures)-bib/Fig5.eps
- LaTeX source file (with figures)-bib/Fig6-eps-converted-to.pdf
- LaTeX source file (with figures)-bib/Fig6.eps
- LaTeX source file (with figures)-bib/Fig7-eps-converted-to.pdf
- LaTeX source file (with figures)-bib/Fig7.eps
- LaTeX source file (with figures)-bib/Fig8-eps-converted-to.pdf
- LaTeX source file (with figures)-bib/Fig8.eps
- LaTeX source file (with figures)-bib/Fig9-eps-converted-to.pdf
- LaTeX source file (with figures)-bib/Fig9.eps
- LaTeX source file (with figures)-bib/plos2015.bst
- LaTeX source file (with figures)-bib/plos_latex_template.aux
- LaTeX source file (with figures)-bib/plos_latex_template.bbl
- LaTeX source file (with figures)-bib/plos_latex_template.blg
- LaTeX source file (with figures)-bib/plos_latex_template.dvi
- LaTeX source file (with figures)-bib/plos_latex_template.log
- LaTeX source file (with figures)-bib/plos_latex_template.out
- LaTeX source file (with figures)-bib/plos_latex_template.out.bak
- LaTeX source file (with figures)-bib/plos_latex_template.pdf
- LaTeX source file (with figures)-bib/plos_latex_template.synctex.gz
- LaTeX source file (with figures)-bib/plos_latex_template.tex
- LaTeX source file (with figures)-bib/plos_latex_template.tex.bak
- LaTeX source file (with figures)-bib/plos_latex_template.tex.sav
- LaTeX source file (with figures)-bib/references.bib
