# Supplementary material for: Robust finite-time anti-swing control for quadrotor slung-load system based on compensation function observer
Source: PLoS One. 2026 Apr 24;21(4):e0331662. doi: 10.1371/journal.pone.0331662 (PMC13108781; doi:10.1371/journal.pone.0331662)
Supplement: S1 File — (ZIP) [file pone.0331662.s001.zip › LaTeX source file (with figures)-bib/plos_latex_template.aux]

\relax 
\providecommand\hyper@newdestlabel[2]{}
\providecommand\HyField@AuxAddToFields[1]{}
\providecommand\HyField@AuxAddToCoFields[2]{}
\bibstyle{plos2015}
\citation{Bacelar2020,Zhang2024,Baraean2023,Liang2022}
\citation{Qian2020}
\citation{Xian2019,Yu2024,Li2021}
\citation{Guerrero-Snchez2021}
\citation{Sreenath2013}
\citation{Yu2023}
\citation{YanLin2024,Zhu2024,Luo2024,Liang2023,Yang2020}
\citation{YanLin2024}
\citation{Zhu2024}
\citation{Luo2024}
\citation{Liang2023}
\citation{Yang2020}
\citation{Han2009}
\citation{Zhao2015}
\citation{Cui2017}
\citation{YanChen2024}
\citation{Lu2023}
\citation{Lotufo2020}
\citation{Xu2020}
\@writefile{toc}{\contentsline {section}{\numberline {1}Introduction}{2}{section.1}\protected@file@percent }
\citation{Yan2021,Chen2021,Wang2020,Tian2019,Chen2022}
\citation{Yan2021}
\citation{Chen2021}
\citation{Wang2020}
\citation{Tian2019}
\citation{Chen2022}
\citation{Yu2023,Luo2024}
\@writefile{lof}{\contentsline {figure}{\numberline {1}{\ignorespaces The structure of the QSLS}}{4}{figure.caption.2}\protected@file@percent }
\providecommand*\caption@xref[2]{\@setref\relax\@undefined{#1}}
\newlabel{fig1}{{1}{4}{The structure of the QSLS}{figure.caption.2}{}}
\@writefile{toc}{\contentsline {section}{\numberline {2}Problem Statement}{4}{section.2}\protected@file@percent }
\citation{Luo2024,Liang2023}
\citation{Xian2019,Luo2024}
\citation{Chen2022,Yan2019}
\citation{Xian2019,Liu2022,Liang2020}
\citation{Xian2019,Luo2024,Liang2023,Liu2022,Liang2020}
\citation{Chen2022,Yan2019}
\@writefile{toc}{\contentsline {section}{\numberline {3}Main results}{6}{section.3}\protected@file@percent }
\@writefile{lof}{\contentsline {figure}{\numberline {2}{\ignorespaces Architecture of the proposed control scheme}}{7}{figure.caption.3}\protected@file@percent }
\newlabel{fig2}{{2}{7}{Architecture of the proposed control scheme}{figure.caption.3}{}}
\@writefile{toc}{\contentsline {subsection}{\numberline {3.1}Design of Compensation Function Observer}{7}{subsection.3.1}\protected@file@percent }
\citation{Tian2019,Chen2022}
\@writefile{toc}{\contentsline {subsection}{\numberline {3.2}Design of Finite-time Anti-Swing Control}{8}{subsection.3.2}\protected@file@percent }
\citation{Yan2021,Liu2022}
\citation{Yan2021}
\@writefile{toc}{\contentsline {subsection}{\numberline {3.3}Stability Analysis}{13}{subsection.3.3}\protected@file@percent }
\@writefile{toc}{\contentsline {section}{\numberline {4}Simulation Results}{15}{section.4}\protected@file@percent }
\@writefile{lof}{\contentsline {figure}{\numberline {3}{\ignorespaces Tracking results of swing angles}}{16}{figure.caption.4}\protected@file@percent }
\newlabel{fig3}{{3}{16}{Tracking results of swing angles}{figure.caption.4}{}}
\@writefile{lof}{\contentsline {figure}{\numberline {4}{\ignorespaces Comparison anti-swing results under the proposed energy function method and PID method}}{17}{figure.caption.5}\protected@file@percent }
\newlabel{fig8}{{4}{17}{Comparison anti-swing results under the proposed energy function method and PID method}{figure.caption.5}{}}
\@writefile{lof}{\contentsline {figure}{\numberline {5}{\ignorespaces Tracking results of position loop}}{18}{figure.caption.6}\protected@file@percent }
\newlabel{fig4}{{5}{18}{Tracking results of position loop}{figure.caption.6}{}}
\@writefile{lof}{\contentsline {figure}{\numberline {6}{\ignorespaces Three-dimensional tracking results of position loop}}{18}{figure.caption.7}\protected@file@percent }
\newlabel{fig5}{{6}{18}{Three-dimensional tracking results of position loop}{figure.caption.7}{}}
\@writefile{lof}{\contentsline {figure}{\numberline {7}{\ignorespaces Comparison disturbance estimation results under different methods}}{19}{figure.caption.8}\protected@file@percent }
\newlabel{fig6}{{7}{19}{Comparison disturbance estimation results under different methods}{figure.caption.8}{}}
\@writefile{lof}{\contentsline {figure}{\numberline {8}{\ignorespaces Comparison disturbance estimation errors under under different methods}}{20}{figure.caption.9}\protected@file@percent }
\newlabel{fig7}{{8}{20}{Comparison disturbance estimation errors under under different methods}{figure.caption.9}{}}
\@writefile{lof}{\contentsline {figure}{\numberline {9}{\ignorespaces Comparison tracking results under the different control methods}}{21}{figure.caption.10}\protected@file@percent }
\newlabel{fig9}{{9}{21}{Comparison tracking results under the different control methods}{figure.caption.10}{}}
\@writefile{lof}{\contentsline {figure}{\numberline {10}{\ignorespaces The curves of the finite-time anti-swing controller}}{22}{figure.caption.11}\protected@file@percent }
\newlabel{fig10}{{10}{22}{The curves of the finite-time anti-swing controller}{figure.caption.11}{}}
\bibdata{references}
\@writefile{toc}{\contentsline {section}{\numberline {5}Conclusion}{23}{section.5}\protected@file@percent }
\bibcite{Bacelar2020}{1}
\bibcite{Zhang2024}{2}
\bibcite{Baraean2023}{3}
\bibcite{Liang2022}{4}
\bibcite{Qian2020}{5}
\bibcite{Xian2019}{6}
\bibcite{Yu2024}{7}
\bibcite{Li2021}{8}
\bibcite{Guerrero-Snchez2021}{9}
\bibcite{Sreenath2013}{10}
\bibcite{Yu2023}{11}
\bibcite{YanLin2024}{12}
\bibcite{Zhu2024}{13}
\bibcite{Luo2024}{14}
\bibcite{Liang2023}{15}
\bibcite{Yang2020}{16}
\bibcite{Han2009}{17}
\bibcite{Zhao2015}{18}
\bibcite{Cui2017}{19}
\bibcite{YanChen2024}{20}
\bibcite{Lu2023}{21}
\bibcite{Lotufo2020}{22}
\bibcite{Xu2020}{23}
\bibcite{Yan2021}{24}
\bibcite{Chen2021}{25}
\bibcite{Wang2020}{26}
\bibcite{Tian2019}{27}
\bibcite{Chen2022}{28}
\bibcite{Yan2019}{29}
\bibcite{Liu2022}{30}
\bibcite{Liang2020}{31}
\newlabel{LastPage}{{5}{27}{Competing Interests}{page.27}{}}
\gdef\lastpage@lastpage{27}
\gdef\lastpage@lastpageHy{27}
\gdef \@abspage@last{27}
