# Supplementary material for: Robust finite-time anti-swing control for quadrotor slung-load system based on compensation function observer
Source: PLoS One. 2026 Apr 24;21(4):e0331662. doi: 10.1371/journal.pone.0331662 (PMC13108781; doi:10.1371/journal.pone.0331662)
Supplement: S1 File — (ZIP) [file pone.0331662.s001.zip › LaTeX source file (with figures)-bib/plos_latex_template.bbl]

\begin{thebibliography}{10}

\bibitem{Bacelar2020}
Bacelar T, Madeiras J, Melicio R, Cardeira C, Oliveira P.
\newblock On-Board Implementation and Experimental Validation of Collaborative
  Transportation of Loads With Multiple UAVs.
\newblock Aerospace Science and Technology. 2020;107.
\newblock doi:{10.1016/j.ast.2020.106284}.

\bibitem{Zhang2024}
Zhang D, Han HZ, Yang YX, Hu YB.
\newblock Modeling and Anti-Swing Control of Quadrotor-Suspended System With
  Variable Cable Length at Unequal Speed.
\newblock Transactions of the Institute of Measurement and Control.
  2024;46(6):1177--1189.
\newblock doi:{10.1177/01423312231187446}.

\bibitem{Baraean2023}
Baraean A, Hamanah WM, Bawazir A, Quama MM, El~Ferik S, Baraean S, et~al.
\newblock Optimal Nonlinear Backstepping Controller Design of a Quadrotor-Slung
  Load System Using Particle Swarm Optimization.
\newblock Alexandria Engineering Journal. 2023;68:551--560.
\newblock doi:{10.1016/j.aej.2023.01.024}.

\bibitem{Liang2022}
Liang X, Zhang Z, Yu H, Wang Y, Fang YC, Han JD.
\newblock Antiswing Control for Aerial Transportation of the Suspended Cargo by
  Dual Quadrotor UAVs.
\newblock IEEE-ASME Transactions on Mechatronics. 2022;27(6):5159--5172.
\newblock doi:{10.1109/tmech.2022.3174144}.

\bibitem{Qian2020}
Qian LH, Liu HHT.
\newblock Path-Following Control of a Quadrotor UAV With a Cable-Suspended
  Payload Under Wind Disturbances.
\newblock IEEE Transactions on Industrial Electronics. 2020;67(3):2021--2029.
\newblock doi:{10.1109/tie.2019.2905811}.

\bibitem{Xian2019}
Xian B, Wang SZ, Yang S.
\newblock An Online Trajectory Planning Approach for a Quadrotor UAV With a
  Slung Payload.
\newblock IEEE Transactions on Industrial Electronics. 2019;67(8):6669--6678.
\newblock doi:{10.1109/tie.2019.2938493}.

\bibitem{Yu2024}
Yu H, Liang X, Han JD, Fang YC.
\newblock Adaptive Trajectory Tracking Control for the Quadrotor Aerial
  Transportation System Landing a Payload Onto the Mobile Platform.
\newblock IEEE Transactions on Industrial Informatics. 2024;20(1):23--37.
\newblock doi:{10.1109/tii.2023.3256374}.

\bibitem{Li2021}
Li XX, Zhang JL, Han JD.
\newblock Trajectory Planning of Load Transportation With Multi-Quadrotors
  Based on Reinforcement Learning Algorithm.
\newblock Aerospace Science and Technology. 2021;116.
\newblock doi:{10.1016/j.ast.2021.106887}.

\bibitem{Guerrero-Snchez2021}
Guerrero-Sanchez ME, Lozano R, Castillo P, Hernandez-Gonzalez O, Garcia-Beltran
  CD, Valencia-Palomo G.
\newblock Nonlinear Control Strategies for a UAV Carrying a Load With Swing
  Attenuation.
\newblock Applied Mathematical Modelling. 2021;91:709--722.
\newblock doi:{10.1016/j.apm.2020.09.027}.

\bibitem{Sreenath2013}
Sreenath K, Lee T, Kumar V.
\newblock Geometric Control and Differential Flatness of a Quadrotor UAV With a
  Cable-Suspended Load.
\newblock In: Proceedings of the IEEE Conference on Decision and Control; 2013.
  p. 2269--2274.

\bibitem{Yu2023}
Yu G, Xie W, Cabecinhas D, Cunha R, Silvestre C.
\newblock Adaptive Control with Unknown Mass Estimation for a
  Quadrotor-Slung-Load System.
\newblock ISA Transactions. 2023;133:412--423.
\newblock doi:{10.1016/j.isatra.2022.06.036}.

\bibitem{YanLin2024}
Yan B, Lin H, Cai CX, Shi P.
\newblock An Enhanced Coupling Nonlinear Control for Quadrotor with Suspended
  Double-Pendulum Payload.
\newblock International Journal of Robust and Nonlinear Control.
  2024;34(14):9676--9696.
\newblock doi:{10.1002/rnc.7483}.

\bibitem{Zhu2024}
Zhu BY, Wang DZ.
\newblock Nonlinear Adaptive Control Design for Quadrotor UAV Transportation
  System.
\newblock Drones. 2024;8(9).
\newblock doi:{10.3390/drones8090420}.

\bibitem{Luo2024}
Luo YH, Yu H, Zhang HG, Zhou Y.
\newblock A Novel Newton-Euler Method-Based Nonlinear Anti-Swing Control for a
  Quadrotor UAV Carrying a Slung Load.
\newblock IEEE Transactions on Systems, Man, and Cybernetics: Systems.
  2024;54(4):2266--2275.
\newblock doi:{10.1109/tsmc.2023.3342027}.

\bibitem{Liang2023}
Liang X, Yu H, Zhang Z, Liu HW, Fang YC, Han JD.
\newblock Unmanned Aerial Transportation System with Flexible Connection
  Between the Quadrotor and the Payload: Modeling, Controller Design, and
  Experimental Validation.
\newblock IEEE Transactions on Industrial Electronics. 2022;70(2):1870--1882.
\newblock doi:{10.1109/tie.2022.3163526}.

\bibitem{Yang2020}
Yang S, Xian B.
\newblock Energy-Based Nonlinear Adaptive Control Design for the Quadrotor UAV
  System With a Suspended Payload.
\newblock IEEE Transactions on Industrial Electronics. 2020;67(3):2054--2064.
\newblock doi:{10.1109/tie.2019.2902834}.

\bibitem{Han2009}
Han JQ.
\newblock From PID to Active Disturbance Rejection Control.
\newblock IEEE Transactions on Industrial Electronics. 2009;56(3):900--906.
\newblock doi:{10.1109/tie.2008.2011621}.

\bibitem{Zhao2015}
Zhao ZL, Guo BZ.
\newblock On Active Disturbance Rejection Control for Nonlinear Systems Using
  Time-Varying Gain.
\newblock European Journal of Control. 2015;23:62--70.
\newblock doi:{10.1016/j.ejcon.2015.02.002}.

\bibitem{Cui2017}
Cui RX, Chen LP, Yang CG, Chen M.
\newblock Extended State Observer-Based Integral Sliding Mode Control for an
  Underwater Robot With Unknown Disturbances and Uncertain Nonlinearities.
\newblock IEEE Transactions on Industrial Electronics. 2017;64(8):6785--6795.
\newblock doi:{10.1109/tie.2017.2694410}.

\bibitem{YanChen2024}
Yan K, Chen HT, Chen CB, Gao S, Sun JL.
\newblock Time-Varying Gain Extended State Observer-Based Adaptive Optimal
  Control for Disturbed Unmanned Helicopter.
\newblock ISA Transactions. 2024;148:1--11.
\newblock doi:{10.1016/j.isatra.2024.02.028}.

\bibitem{Lu2023}
Lu XJ, Li ZH, Xu J.
\newblock Design and Control of a Hand-Launched Fixed-Wing Unmanned Aerial
  Vehicle.
\newblock IEEE Transactions on Industrial Informatics. 2023;19(3):3006--3016.
\newblock doi:{10.1109/tii.2022.3167840}.

\bibitem{Lotufo2020}
Lotufo MA, Colangelo L, Novara C.
\newblock Control Design for UAV Quadrotors via Embedded Model Control.
\newblock IEEE Transactions on Control Systems Technology.
  2020;28(5):1741--1756.
\newblock doi:{10.1109/tcst.2019.2918750}.

\bibitem{Xu2020}
Xu LX, Ma HJ, Guo D, Xie AH, Song DL.
\newblock Backstepping Sliding-Mode and Cascade Active Disturbance Rejection
  Control for a Quadrotor UAV.
\newblock IEEE-ASME Transactions on Mechatronics. 2020;25(6):2743--2753.
\newblock doi:{10.1109/tmech.2020.2990582}.

\bibitem{Yan2021}
Yan K, Ren HP.
\newblock Fault Identification and Fault-Tolerant Control for Unmanned
  Autonomous Helicopter With Global Neural Finite-Time Convergence.
\newblock Neurocomputing. 2021;459:165--175.
\newblock doi:{10.1016/j.neucom.2021.06.081}.

\bibitem{Chen2021}
Chen B, Lin C.
\newblock Finite-Time Stabilization-Based Adaptive Fuzzy Control Design.
\newblock IEEE Transactions on Fuzzy Systems. 2021;29(8):2438--2443.
\newblock doi:{10.1109/tfuzz.2020.2991153}.

\bibitem{Wang2020}
Wang HQ, Liu PXP, Zhao XD, Liu XP.
\newblock Adaptive Fuzzy Finite-Time Control of Nonlinear Systems With Actuator
  Faults.
\newblock IEEE Transactions on Cybernetics. 2020;50(5):1786--1797.
\newblock doi:{10.1109/tcyb.2019.2902868}.

\bibitem{Tian2019}
Tian BL, Cui J, Lu HC, Zuo ZY, Zong Q.
\newblock Adaptive Finite-Time Attitude Tracking of Quadrotors With Experiments
  and Comparisons.
\newblock IEEE Transactions on Industrial Electronics. 2019;66(12):9428--9438.
\newblock doi:{10.1109/tie.2019.2892698}.

\bibitem{Chen2022}
Chen YJ, Liang JC, Wu YN, Miao ZQ, Zhang H, Wang YN.
\newblock Adaptive Sliding-Mode Disturbance Observer-Based Finite-Time Control
  for Unmanned Aerial Manipulator With Prescribed Performance.
\newblock IEEE Transactions on Cybernetics. 2022;53(5):3263--3276.
\newblock doi:{10.1109/tcyb.2022.3168030}.

\bibitem{Yan2019}
Yan K, Chen M, Wu QX, Lu K.
\newblock Robust Attitude Fault-Tolerant Control for Unmanned Autonomous
  Helicopter With Flapping Dynamics and Actuator Faults.
\newblock Transactions of the Institute of Measurement and Control.
  2019;41(5):1266--1277.
\newblock doi:{10.1177/0142331218775477}.

\bibitem{Liu2022}
Liu W, Chen M, Shi P.
\newblock Fixed-Time Disturbance Observer-Based Control for Quadcopter
  Suspension Transportation System.
\newblock IEEE Transactions on Circuits and Systems I: Regular Papers.
  2022;69(11):4632--4642.
\newblock doi:{10.1109/tcsi.2022.3193878}.

\bibitem{Liang2020}
Liang X, Lin H, Zhang P, Wu SZ, Sun N, Fang YC.
\newblock A Nonlinear Control Approach for Aerial Transportation Systems With
  Improved Antiswing and Positioning Performance.
\newblock IEEE Transactions on Automation Science and Engineering.
  2020;18(4):2104--2114.
\newblock doi:{10.1109/tase.2020.3035178}.

\end{thebibliography}
