# Supplementary material for: Robust finite-time anti-swing control for quadrotor slung-load system based on compensation function observer
Source: PLoS One. 2026 Apr 24;21(4):e0331662. doi: 10.1371/journal.pone.0331662 (PMC13108781; doi:10.1371/journal.pone.0331662)
Supplement: S1 File — (ZIP) [file pone.0331662.s001.zip › LaTeX source file (with figures)-bib/plos_latex_template.blg]

This is BibTeX, Version 0.99d (TeX Live 2025)
Capacity: max_strings=200000, hash_size=200000, hash_prime=170003
The top-level auxiliary file: plos_latex_template.aux
The style file: plos2015.bst
Database file #1: references.bib
Reallocated glb_str_ptr (elt_size=4) to 20 items from 10.
Reallocated global_strs (elt_size=200001) to 20 items from 10.
Reallocated glb_str_end (elt_size=4) to 20 items from 10.
Reallocated wiz_functions (elt_size=4) to 6000 items from 3000.
You've used 31 entries,
            3058 wiz_defined-function locations,
            868 strings with 11399 characters,
and the built_in function-call counts, 56018 in all, are:
= -- 7449
> -- 484
< -- 1
+ -- 414
- -- 121
* -- 4567
:= -- 6031
add.period$ -- 153
call.type$ -- 31
change.case$ -- 2
chr.to.int$ -- 0
cite$ -- 31
duplicate$ -- 5412
empty$ -- 5102
format.name$ -- 151
if$ -- 13144
int.to.chr$ -- 0
int.to.str$ -- 31
missing$ -- 303
newline$ -- 188
num.names$ -- 31
pop$ -- 465
preamble$ -- 1
purify$ -- 0
quote$ -- 0
skip$ -- 481
stack$ -- 0
substring$ -- 9894
swap$ -- 763
text.length$ -- 1
text.prefix$ -- 0
top$ -- 0
type$ -- 0
warning$ -- 0
while$ -- 331
width$ -- 33
write$ -- 403
