# Supplementary material for: Robust finite-time anti-swing control for quadrotor slung-load system based on compensation function observer
Source: PLoS One. 2026 Apr 24;21(4):e0331662. doi: 10.1371/journal.pone.0331662 (PMC13108781; doi:10.1371/journal.pone.0331662)
Supplement: S1 File — (ZIP) [file pone.0331662.s001.zip › LaTeX source file (with figures)-bib/plos_latex_template.log]

This is pdfTeX, Version 3.141592653-2.6-1.40.27 (TeX Live 2025) (preloaded format=pdflatex 2025.7.23)  17 OCT 2025 09:51
entering extended mode
 restricted \write18 enabled.
 %&-line parsing enabled.
**plos_latex_template.tex
(./plos_latex_template.tex
LaTeX2e <2024-11-01> patch level 2
L3 programming layer <2025-01-18>
(d:/latex/texlive/2025/texmf-dist/tex/latex/base/article.cls
Document Class: article 2024/06/29 v1.4n Standard LaTeX document class
(d:/latex/texlive/2025/texmf-dist/tex/latex/base/size10.clo
File: size10.clo 2024/06/29 v1.4n Standard LaTeX file (size option)
)
\c@part=\count196
\c@section=\count197
\c@subsection=\count198
\c@subsubsection=\count199
\c@paragraph=\count266
\c@subparagraph=\count267
\c@figure=\count268
\c@table=\count269
\abovecaptionskip=\skip49
\belowcaptionskip=\skip50
\bibindent=\dimen141
)
(d:/latex/texlive/2025/texmf-dist/tex/latex/amsmath/amsmath.sty
Package: amsmath 2024/11/05 v2.17t AMS math features
\@mathmargin=\skip51

For additional information on amsmath, use the `?' option.
(d:/latex/texlive/2025/texmf-dist/tex/latex/amsmath/amstext.sty
Package: amstext 2021/08/26 v2.01 AMS text

(d:/latex/texlive/2025/texmf-dist/tex/latex/amsmath/amsgen.sty
File: amsgen.sty 1999/11/30 v2.0 generic functions
\@emptytoks=\toks17
\ex@=\dimen142
))
(d:/latex/texlive/2025/texmf-dist/tex/latex/amsmath/amsbsy.sty
Package: amsbsy 1999/11/29 v1.2d Bold Symbols
\pmbraise@=\dimen143
)
(d:/latex/texlive/2025/texmf-dist/tex/latex/amsmath/amsopn.sty
Package: amsopn 2022/04/08 v2.04 operator names
)
\inf@bad=\count270
LaTeX Info: Redefining \frac on input line 233.
\uproot@=\count271
\leftroot@=\count272
LaTeX Info: Redefining \overline on input line 398.
LaTeX Info: Redefining \colon on input line 409.
\classnum@=\count273
\DOTSCASE@=\count274
LaTeX Info: Redefining \ldots on input line 495.
LaTeX Info: Redefining \dots on input line 498.
LaTeX Info: Redefining \cdots on input line 619.
\Mathstrutbox@=\box52
\strutbox@=\box53
LaTeX Info: Redefining \big on input line 721.
LaTeX Info: Redefining \Big on input line 722.
LaTeX Info: Redefining \bigg on input line 723.
LaTeX Info: Redefining \Bigg on input line 724.
\big@size=\dimen144
LaTeX Font Info:    Redeclaring font encoding OML on input line 742.
LaTeX Font Info:    Redeclaring font encoding OMS on input line 743.
\macc@depth=\count275
LaTeX Info: Redefining \bmod on input line 904.
LaTeX Info: Redefining \pmod on input line 909.
LaTeX Info: Redefining \smash on input line 939.
LaTeX Info: Redefining \relbar on input line 969.
LaTeX Info: Redefining \Relbar on input line 970.
\c@MaxMatrixCols=\count276
\dotsspace@=\muskip17
\c@parentequation=\count277
\dspbrk@lvl=\count278
\tag@help=\toks18
\row@=\count279
\column@=\count280
\maxfields@=\count281
\andhelp@=\toks19
\eqnshift@=\dimen145
\alignsep@=\dimen146
\tagshift@=\dimen147
\tagwidth@=\dimen148
\totwidth@=\dimen149
\lineht@=\dimen150
\@envbody=\toks20
\multlinegap=\skip52
\multlinetaggap=\skip53
\mathdisplay@stack=\toks21
LaTeX Info: Redefining \[ on input line 2953.
LaTeX Info: Redefining \] on input line 2954.
)
(d:/latex/texlive/2025/texmf-dist/tex/latex/amsfonts/amssymb.sty
Package: amssymb 2013/01/14 v3.01 AMS font symbols

(d:/latex/texlive/2025/texmf-dist/tex/latex/amsfonts/amsfonts.sty
Package: amsfonts 2013/01/14 v3.01 Basic AMSFonts support
\symAMSa=\mathgroup4
\symAMSb=\mathgroup5
LaTeX Font Info:    Redeclaring math symbol \hbar on input line 98.
LaTeX Font Info:    Overwriting math alphabet `\mathfrak' in version `bold'
(Font)                  U/euf/m/n --> U/euf/b/n on input line 106.
))
(d:/latex/texlive/2025/texmf-dist/tex/latex/changepage/changepage.sty
Package: changepage 2009/10/20 v1.0c check page and change page layout
\c@cp@cntr=\count282
\cp@tempcnt=\count283
)
(d:/latex/texlive/2025/texmf-dist/tex/latex/base/inputenc.sty
Package: inputenc 2024/02/08 v1.3d Input encoding file
\inpenc@prehook=\toks22
\inpenc@posthook=\toks23

(d:/latex/texlive/2025/texmf-dist/tex/latex/ucs/utf8x.def
File: utf8x.def 2023/11/09 UCS: Input encoding UTF-8


Package ucs Info: utf8x disabled, assuming standard utf8 processing
(ucs)             load ucs package to force utf8x processing.

(d:/latex/texlive/2025/texmf-dist/tex/latex/base/utf8.def
File: utf8.def 2022/06/07 v1.3c UTF-8 support
Now handling font encoding OML ...
... no UTF-8 mapping file for font encoding OML
Now handling font encoding OMS ...
... processing UTF-8 mapping file for font encoding OMS

(d:/latex/texlive/2025/texmf-dist/tex/latex/base/omsenc.dfu
File: omsenc.dfu 2022/06/07 v1.3c UTF-8 support
   defining Unicode char U+00A7 (decimal 167)
   defining Unicode char U+00B6 (decimal 182)
   defining Unicode char U+00B7 (decimal 183)
   defining Unicode char U+2020 (decimal 8224)
   defining Unicode char U+2021 (decimal 8225)
   defining Unicode char U+2022 (decimal 8226)
)
Now handling font encoding OT1 ...
... processing UTF-8 mapping file for font encoding OT1

(d:/latex/texlive/2025/texmf-dist/tex/latex/base/ot1enc.dfu
File: ot1enc.dfu 2022/06/07 v1.3c UTF-8 support
   defining Unicode char U+00A0 (decimal 160)
   defining Unicode char U+00A1 (decimal 161)
   defining Unicode char U+00A3 (decimal 163)
   defining Unicode char U+00AD (decimal 173)
   defining Unicode char U+00B8 (decimal 184)
   defining Unicode char U+00BF (decimal 191)
   defining Unicode char U+00C5 (decimal 197)
   defining Unicode char U+00C6 (decimal 198)
   defining Unicode char U+00D8 (decimal 216)
   defining Unicode char U+00DF (decimal 223)
   defining Unicode char U+00E6 (decimal 230)
   defining Unicode char U+00EC (decimal 236)
   defining Unicode char U+00ED (decimal 237)
   defining Unicode char U+00EE (decimal 238)
   defining Unicode char U+00EF (decimal 239)
   defining Unicode char U+00F8 (decimal 248)
   defining Unicode char U+0131 (decimal 305)
   defining Unicode char U+0141 (decimal 321)
   defining Unicode char U+0142 (decimal 322)
   defining Unicode char U+0152 (decimal 338)
   defining Unicode char U+0153 (decimal 339)
   defining Unicode char U+0174 (decimal 372)
   defining Unicode char U+0175 (decimal 373)
   defining Unicode char U+0176 (decimal 374)
   defining Unicode char U+0177 (decimal 375)
   defining Unicode char U+0218 (decimal 536)
   defining Unicode char U+0219 (decimal 537)
   defining Unicode char U+021A (decimal 538)
   defining Unicode char U+021B (decimal 539)
   defining Unicode char U+0237 (decimal 567)
   defining Unicode char U+2013 (decimal 8211)
   defining Unicode char U+2014 (decimal 8212)
   defining Unicode char U+2018 (decimal 8216)
   defining Unicode char U+2019 (decimal 8217)
   defining Unicode char U+201C (decimal 8220)
   defining Unicode char U+201D (decimal 8221)
   defining Unicode char U+FB00 (decimal 64256)
   defining Unicode char U+FB01 (decimal 64257)
   defining Unicode char U+FB02 (decimal 64258)
   defining Unicode char U+FB03 (decimal 64259)
   defining Unicode char U+FB04 (decimal 64260)
   defining Unicode char U+FB05 (decimal 64261)
   defining Unicode char U+FB06 (decimal 64262)
)
Now handling font encoding T1 ...
... processing UTF-8 mapping file for font encoding T1

(d:/latex/texlive/2025/texmf-dist/tex/latex/base/t1enc.dfu
File: t1enc.dfu 2022/06/07 v1.3c UTF-8 support
   defining Unicode char U+00A0 (decimal 160)
   defining Unicode char U+00A1 (decimal 161)
   defining Unicode char U+00A3 (decimal 163)
   defining Unicode char U+00AB (decimal 171)
   defining Unicode char U+00AD (decimal 173)
   defining Unicode char U+00BB (decimal 187)
   defining Unicode char U+00BF (decimal 191)
   defining Unicode char U+00C0 (decimal 192)
   defining Unicode char U+00C1 (decimal 193)
   defining Unicode char U+00C2 (decimal 194)
   defining Unicode char U+00C3 (decimal 195)
   defining Unicode char U+00C4 (decimal 196)
   defining Unicode char U+00C5 (decimal 197)
   defining Unicode char U+00C6 (decimal 198)
   defining Unicode char U+00C7 (decimal 199)
   defining Unicode char U+00C8 (decimal 200)
   defining Unicode char U+00C9 (decimal 201)
   defining Unicode char U+00CA (decimal 202)
   defining Unicode char U+00CB (decimal 203)
   defining Unicode char U+00CC (decimal 204)
   defining Unicode char U+00CD (decimal 205)
   defining Unicode char U+00CE (decimal 206)
   defining Unicode char U+00CF (decimal 207)
   defining Unicode char U+00D0 (decimal 208)
   defining Unicode char U+00D1 (decimal 209)
   defining Unicode char U+00D2 (decimal 210)
   defining Unicode char U+00D3 (decimal 211)
   defining Unicode char U+00D4 (decimal 212)
   defining Unicode char U+00D5 (decimal 213)
   defining Unicode char U+00D6 (decimal 214)
   defining Unicode char U+00D8 (decimal 216)
   defining Unicode char U+00D9 (decimal 217)
   defining Unicode char U+00DA (decimal 218)
   defining Unicode char U+00DB (decimal 219)
   defining Unicode char U+00DC (decimal 220)
   defining Unicode char U+00DD (decimal 221)
   defining Unicode char U+00DE (decimal 222)
   defining Unicode char U+00DF (decimal 223)
   defining Unicode char U+00E0 (decimal 224)
   defining Unicode char U+00E1 (decimal 225)
   defining Unicode char U+00E2 (decimal 226)
   defining Unicode char U+00E3 (decimal 227)
   defining Unicode char U+00E4 (decimal 228)
   defining Unicode char U+00E5 (decimal 229)
   defining Unicode char U+00E6 (decimal 230)
   defining Unicode char U+00E7 (decimal 231)
   defining Unicode char U+00E8 (decimal 232)
   defining Unicode char U+00E9 (decimal 233)
   defining Unicode char U+00EA (decimal 234)
   defining Unicode char U+00EB (decimal 235)
   defining Unicode char U+00EC (decimal 236)
   defining Unicode char U+00ED (decimal 237)
   defining Unicode char U+00EE (decimal 238)
   defining Unicode char U+00EF (decimal 239)
   defining Unicode char U+00F0 (decimal 240)
   defining Unicode char U+00F1 (decimal 241)
   defining Unicode char U+00F2 (decimal 242)
   defining Unicode char U+00F3 (decimal 243)
   defining Unicode char U+00F4 (decimal 244)
   defining Unicode char U+00F5 (decimal 245)
   defining Unicode char U+00F6 (decimal 246)
   defining Unicode char U+00F8 (decimal 248)
   defining Unicode char U+00F9 (decimal 249)
   defining Unicode char U+00FA (decimal 250)
   defining Unicode char U+00FB (decimal 251)
   defining Unicode char U+00FC (decimal 252)
   defining Unicode char U+00FD (decimal 253)
   defining Unicode char U+00FE (decimal 254)
   defining Unicode char U+00FF (decimal 255)
   defining Unicode char U+0100 (decimal 256)
   defining Unicode char U+0101 (decimal 257)
   defining Unicode char U+0102 (decimal 258)
   defining Unicode char U+0103 (decimal 259)
   defining Unicode char U+0104 (decimal 260)
   defining Unicode char U+0105 (decimal 261)
   defining Unicode char U+0106 (decimal 262)
   defining Unicode char U+0107 (decimal 263)
   defining Unicode char U+0108 (decimal 264)
   defining Unicode char U+0109 (decimal 265)
   defining Unicode char U+010A (decimal 266)
   defining Unicode char U+010B (decimal 267)
   defining Unicode char U+010C (decimal 268)
   defining Unicode char U+010D (decimal 269)
   defining Unicode char U+010E (decimal 270)
   defining Unicode char U+010F (decimal 271)
   defining Unicode char U+0110 (decimal 272)
   defining Unicode char U+0111 (decimal 273)
   defining Unicode char U+0112 (decimal 274)
   defining Unicode char U+0113 (decimal 275)
   defining Unicode char U+0114 (decimal 276)
   defining Unicode char U+0115 (decimal 277)
   defining Unicode char U+0116 (decimal 278)
   defining Unicode char U+0117 (decimal 279)
   defining Unicode char U+0118 (decimal 280)
   defining Unicode char U+0119 (decimal 281)
   defining Unicode char U+011A (decimal 282)
   defining Unicode char U+011B (decimal 283)
   defining Unicode char U+011C (decimal 284)
   defining Unicode char U+011D (decimal 285)
   defining Unicode char U+011E (decimal 286)
   defining Unicode char U+011F (decimal 287)
   defining Unicode char U+0120 (decimal 288)
   defining Unicode char U+0121 (decimal 289)
   defining Unicode char U+0122 (decimal 290)
   defining Unicode char U+0123 (decimal 291)
   defining Unicode char U+0124 (decimal 292)
   defining Unicode char U+0125 (decimal 293)
   defining Unicode char U+0128 (decimal 296)
   defining Unicode char U+0129 (decimal 297)
   defining Unicode char U+012A (decimal 298)
   defining Unicode char U+012B (decimal 299)
   defining Unicode char U+012C (decimal 300)
   defining Unicode char U+012D (decimal 301)
   defining Unicode char U+012E (decimal 302)
   defining Unicode char U+012F (decimal 303)
   defining Unicode char U+0130 (decimal 304)
   defining Unicode char U+0131 (decimal 305)
   defining Unicode char U+0132 (decimal 306)
   defining Unicode char U+0133 (decimal 307)
   defining Unicode char U+0134 (decimal 308)
   defining Unicode char U+0135 (decimal 309)
   defining Unicode char U+0136 (decimal 310)
   defining Unicode char U+0137 (decimal 311)
   defining Unicode char U+0139 (decimal 313)
   defining Unicode char U+013A (decimal 314)
   defining Unicode char U+013B (decimal 315)
   defining Unicode char U+013C (decimal 316)
   defining Unicode char U+013D (decimal 317)
   defining Unicode char U+013E (decimal 318)
   defining Unicode char U+0141 (decimal 321)
   defining Unicode char U+0142 (decimal 322)
   defining Unicode char U+0143 (decimal 323)
   defining Unicode char U+0144 (decimal 324)
   defining Unicode char U+0145 (decimal 325)
   defining Unicode char U+0146 (decimal 326)
   defining Unicode char U+0147 (decimal 327)
   defining Unicode char U+0148 (decimal 328)
   defining Unicode char U+014A (decimal 330)
   defining Unicode char U+014B (decimal 331)
   defining Unicode char U+014C (decimal 332)
   defining Unicode char U+014D (decimal 333)
   defining Unicode char U+014E (decimal 334)
   defining Unicode char U+014F (decimal 335)
   defining Unicode char U+0150 (decimal 336)
   defining Unicode char U+0151 (decimal 337)
   defining Unicode char U+0152 (decimal 338)
   defining Unicode char U+0153 (decimal 339)
   defining Unicode char U+0154 (decimal 340)
   defining Unicode char U+0155 (decimal 341)
   defining Unicode char U+0156 (decimal 342)
   defining Unicode char U+0157 (decimal 343)
   defining Unicode char U+0158 (decimal 344)
   defining Unicode char U+0159 (decimal 345)
   defining Unicode char U+015A (decimal 346)
   defining Unicode char U+015B (decimal 347)
   defining Unicode char U+015C (decimal 348)
   defining Unicode char U+015D (decimal 349)
   defining Unicode char U+015E (decimal 350)
   defining Unicode char U+015F (decimal 351)
   defining Unicode char U+0160 (decimal 352)
   defining Unicode char U+0161 (decimal 353)
   defining Unicode char U+0162 (decimal 354)
   defining Unicode char U+0163 (decimal 355)
   defining Unicode char U+0164 (decimal 356)
   defining Unicode char U+0165 (decimal 357)
   defining Unicode char U+0168 (decimal 360)
   defining Unicode char U+0169 (decimal 361)
   defining Unicode char U+016A (decimal 362)
   defining Unicode char U+016B (decimal 363)
   defining Unicode char U+016C (decimal 364)
   defining Unicode char U+016D (decimal 365)
   defining Unicode char U+016E (decimal 366)
   defining Unicode char U+016F (decimal 367)
   defining Unicode char U+0170 (decimal 368)
   defining Unicode char U+0171 (decimal 369)
   defining Unicode char U+0172 (decimal 370)
   defining Unicode char U+0173 (decimal 371)
   defining Unicode char U+0174 (decimal 372)
   defining Unicode char U+0175 (decimal 373)
   defining Unicode char U+0176 (decimal 374)
   defining Unicode char U+0177 (decimal 375)
   defining Unicode char U+0178 (decimal 376)
   defining Unicode char U+0179 (decimal 377)
   defining Unicode char U+017A (decimal 378)
   defining Unicode char U+017B (decimal 379)
   defining Unicode char U+017C (decimal 380)
   defining Unicode char U+017D (decimal 381)
   defining Unicode char U+017E (decimal 382)
   defining Unicode char U+01C4 (decimal 452)
   defining Unicode char U+01C5 (decimal 453)
   defining Unicode char U+01C6 (decimal 454)
   defining Unicode char U+01C7 (decimal 455)
   defining Unicode char U+01C8 (decimal 456)
   defining Unicode char U+01C9 (decimal 457)
   defining Unicode char U+01CA (decimal 458)
   defining Unicode char U+01CB (decimal 459)
   defining Unicode char U+01CC (decimal 460)
   defining Unicode char U+01CD (decimal 461)
   defining Unicode char U+01CE (decimal 462)
   defining Unicode char U+01CF (decimal 463)
   defining Unicode char U+01D0 (decimal 464)
   defining Unicode char U+01D1 (decimal 465)
   defining Unicode char U+01D2 (decimal 466)
   defining Unicode char U+01D3 (decimal 467)
   defining Unicode char U+01D4 (decimal 468)
   defining Unicode char U+01E2 (decimal 482)
   defining Unicode char U+01E3 (decimal 483)
   defining Unicode char U+01E6 (decimal 486)
   defining Unicode char U+01E7 (decimal 487)
   defining Unicode char U+01E8 (decimal 488)
   defining Unicode char U+01E9 (decimal 489)
   defining Unicode char U+01EA (decimal 490)
   defining Unicode char U+01EB (decimal 491)
   defining Unicode char U+01F0 (decimal 496)
   defining Unicode char U+01F4 (decimal 500)
   defining Unicode char U+01F5 (decimal 501)
   defining Unicode char U+0218 (decimal 536)
   defining Unicode char U+0219 (decimal 537)
   defining Unicode char U+021A (decimal 538)
   defining Unicode char U+021B (decimal 539)
   defining Unicode char U+0232 (decimal 562)
   defining Unicode char U+0233 (decimal 563)
   defining Unicode char U+0237 (decimal 567)
   defining Unicode char U+02D9 (decimal 729)
   defining Unicode char U+02DB (decimal 731)
   defining Unicode char U+1E02 (decimal 7682)
   defining Unicode char U+1E03 (decimal 7683)
   defining Unicode char U+1E0D (decimal 7693)
   defining Unicode char U+1E1E (decimal 7710)
   defining Unicode char U+1E1F (decimal 7711)
   defining Unicode char U+1E25 (decimal 7717)
   defining Unicode char U+1E30 (decimal 7728)
   defining Unicode char U+1E31 (decimal 7729)
   defining Unicode char U+1E37 (decimal 7735)
   defining Unicode char U+1E8E (decimal 7822)
   defining Unicode char U+1E8F (decimal 7823)
   defining Unicode char U+1E43 (decimal 7747)
   defining Unicode char U+1E45 (decimal 7749)
   defining Unicode char U+1E47 (decimal 7751)
   defining Unicode char U+1E5B (decimal 7771)
   defining Unicode char U+1E63 (decimal 7779)
   defining Unicode char U+1E6D (decimal 7789)
   defining Unicode char U+1E90 (decimal 7824)
   defining Unicode char U+1E91 (decimal 7825)
   defining Unicode char U+1E9E (decimal 7838)
   defining Unicode char U+1EF2 (decimal 7922)
   defining Unicode char U+1EF3 (decimal 7923)
   defining Unicode char U+200C (decimal 8204)
   defining Unicode char U+2010 (decimal 8208)
   defining Unicode char U+2011 (decimal 8209)
   defining Unicode char U+2012 (decimal 8210)
   defining Unicode char U+2013 (decimal 8211)
   defining Unicode char U+2014 (decimal 8212)
   defining Unicode char U+2015 (decimal 8213)
   defining Unicode char U+2018 (decimal 8216)
   defining Unicode char U+2019 (decimal 8217)
   defining Unicode char U+201A (decimal 8218)
   defining Unicode char U+201C (decimal 8220)
   defining Unicode char U+201D (decimal 8221)
   defining Unicode char U+201E (decimal 8222)
   defining Unicode char U+2030 (decimal 8240)
   defining Unicode char U+2031 (decimal 8241)
   defining Unicode char U+2039 (decimal 8249)
   defining Unicode char U+203A (decimal 8250)
   defining Unicode char U+2423 (decimal 9251)
   defining Unicode char U+1E20 (decimal 7712)
   defining Unicode char U+1E21 (decimal 7713)
   defining Unicode char U+FB00 (decimal 64256)
   defining Unicode char U+FB01 (decimal 64257)
   defining Unicode char U+FB02 (decimal 64258)
   defining Unicode char U+FB03 (decimal 64259)
   defining Unicode char U+FB04 (decimal 64260)
   defining Unicode char U+FB05 (decimal 64261)
   defining Unicode char U+FB06 (decimal 64262)
)
Now handling font encoding TS1 ...
... processing UTF-8 mapping file for font encoding TS1

(d:/latex/texlive/2025/texmf-dist/tex/latex/base/ts1enc.dfu
File: ts1enc.dfu 2022/06/07 v1.3c UTF-8 support
   defining Unicode char U+00A2 (decimal 162)
   defining Unicode char U+00A3 (decimal 163)
   defining Unicode char U+00A4 (decimal 164)
   defining Unicode char U+00A5 (decimal 165)
   defining Unicode char U+00A6 (decimal 166)
   defining Unicode char U+00A7 (decimal 167)
   defining Unicode char U+00A8 (decimal 168)
   defining Unicode char U+00A9 (decimal 169)
   defining Unicode char U+00AA (decimal 170)
   defining Unicode char U+00AC (decimal 172)
   defining Unicode char U+00AE (decimal 174)
   defining Unicode char U+00AF (decimal 175)
   defining Unicode char U+00B0 (decimal 176)
   defining Unicode char U+00B1 (decimal 177)
   defining Unicode char U+00B2 (decimal 178)
   defining Unicode char U+00B3 (decimal 179)
   defining Unicode char U+00B4 (decimal 180)
   defining Unicode char U+00B5 (decimal 181)
   defining Unicode char U+00B6 (decimal 182)
   defining Unicode char U+00B7 (decimal 183)
   defining Unicode char U+00B9 (decimal 185)
   defining Unicode char U+00BA (decimal 186)
   defining Unicode char U+00BC (decimal 188)
   defining Unicode char U+00BD (decimal 189)
   defining Unicode char U+00BE (decimal 190)
   defining Unicode char U+00D7 (decimal 215)
   defining Unicode char U+00F7 (decimal 247)
   defining Unicode char U+0192 (decimal 402)
   defining Unicode char U+02C7 (decimal 711)
   defining Unicode char U+02D8 (decimal 728)
   defining Unicode char U+02DD (decimal 733)
   defining Unicode char U+0E3F (decimal 3647)
   defining Unicode char U+2016 (decimal 8214)
   defining Unicode char U+2020 (decimal 8224)
   defining Unicode char U+2021 (decimal 8225)
   defining Unicode char U+2022 (decimal 8226)
   defining Unicode char U+2030 (decimal 8240)
   defining Unicode char U+2031 (decimal 8241)
   defining Unicode char U+203B (decimal 8251)
   defining Unicode char U+203D (decimal 8253)
   defining Unicode char U+2044 (decimal 8260)
   defining Unicode char U+204E (decimal 8270)
   defining Unicode char U+2052 (decimal 8274)
   defining Unicode char U+20A1 (decimal 8353)
   defining Unicode char U+20A4 (decimal 8356)
   defining Unicode char U+20A6 (decimal 8358)
   defining Unicode char U+20A9 (decimal 8361)
   defining Unicode char U+20AB (decimal 8363)
   defining Unicode char U+20AC (decimal 8364)
   defining Unicode char U+20B1 (decimal 8369)
   defining Unicode char U+2103 (decimal 8451)
   defining Unicode char U+2116 (decimal 8470)
   defining Unicode char U+2117 (decimal 8471)
   defining Unicode char U+211E (decimal 8478)
   defining Unicode char U+2120 (decimal 8480)
   defining Unicode char U+2122 (decimal 8482)
   defining Unicode char U+2126 (decimal 8486)
   defining Unicode char U+2127 (decimal 8487)
   defining Unicode char U+212E (decimal 8494)
   defining Unicode char U+2190 (decimal 8592)
   defining Unicode char U+2191 (decimal 8593)
   defining Unicode char U+2192 (decimal 8594)
   defining Unicode char U+2193 (decimal 8595)
   defining Unicode char U+2329 (decimal 9001)
   defining Unicode char U+3008 (decimal 12296)
   defining Unicode char U+232A (decimal 9002)
   defining Unicode char U+3009 (decimal 12297)
   defining Unicode char U+2422 (decimal 9250)
   defining Unicode char U+25E6 (decimal 9702)
   defining Unicode char U+25EF (decimal 9711)
   defining Unicode char U+266A (decimal 9834)
   defining Unicode char U+27E8 (decimal 10216)
   defining Unicode char U+27E9 (decimal 10217)
   defining Unicode char U+FEFF (decimal 65279)
)
Now handling font encoding OMX ...
... no UTF-8 mapping file for font encoding OMX
Now handling font encoding U ...
... no UTF-8 mapping file for font encoding U
   defining Unicode char U+00A9 (decimal 169)
   defining Unicode char U+00AA (decimal 170)
   defining Unicode char U+00AE (decimal 174)
   defining Unicode char U+00BA (decimal 186)
   defining Unicode char U+02C6 (decimal 710)
   defining Unicode char U+02DC (decimal 732)
   defining Unicode char U+200C (decimal 8204)
   defining Unicode char U+2026 (decimal 8230)
   defining Unicode char U+2122 (decimal 8482)
   defining Unicode char U+2423 (decimal 9251)
   defining Unicode char U+FEFF (decimal 65279)
)))
(d:/latex/texlive/2025/texmf-dist/tex/latex/base/textcomp.sty
Package: textcomp 2024/04/24 v2.1b Standard LaTeX package
)
(d:/latex/texlive/2025/texmf-dist/tex/latex/marvosym/marvosym.sty
Package: marvosym 2011/07/20 v2.2 Martin Vogel's Symbols font definitions
)
(d:/latex/texlive/2025/texmf-dist/tex/latex/cite/cite.sty
LaTeX Info: Redefining \cite on input line 302.
LaTeX Info: Redefining \nocite on input line 332.
Package: cite 2015/02/27  v 5.5
)
(d:/latex/texlive/2025/texmf-dist/tex/latex/hyperref/nameref.sty
Package: nameref 2023-11-26 v2.56 Cross-referencing by name of section

(d:/latex/texlive/2025/texmf-dist/tex/latex/refcount/refcount.sty
Package: refcount 2019/12/15 v3.6 Data extraction from label references (HO)

(d:/latex/texlive/2025/texmf-dist/tex/generic/ltxcmds/ltxcmds.sty
Package: ltxcmds 2023-12-04 v1.26 LaTeX kernel commands for general use (HO)
)
(d:/latex/texlive/2025/texmf-dist/tex/generic/infwarerr/infwarerr.sty
Package: infwarerr 2019/12/03 v1.5 Providing info/warning/error messages (HO)
))
(d:/latex/texlive/2025/texmf-dist/tex/generic/gettitlestring/gettitlestring.sty
Package: gettitlestring 2019/12/15 v1.6 Cleanup title references (HO)
(d:/latex/texlive/2025/texmf-dist/tex/latex/kvoptions/kvoptions.sty
Package: kvoptions 2022-06-15 v3.15 Key value format for package options (HO)

(d:/latex/texlive/2025/texmf-dist/tex/latex/graphics/keyval.sty
Package: keyval 2022/05/29 v1.15 key=value parser (DPC)
\KV@toks@=\toks24
)
(d:/latex/texlive/2025/texmf-dist/tex/latex/kvsetkeys/kvsetkeys.sty
Package: kvsetkeys 2022-10-05 v1.19 Key value parser (HO)
)))
\c@section@level=\count284
)
(d:/latex/texlive/2025/texmf-dist/tex/latex/hyperref/hyperref.sty
Package: hyperref 2024-11-05 v7.01l Hypertext links for LaTeX

(d:/latex/texlive/2025/texmf-dist/tex/generic/iftex/iftex.sty
Package: iftex 2024/12/12 v1.0g TeX engine tests
)
(d:/latex/texlive/2025/texmf-dist/tex/generic/kvdefinekeys/kvdefinekeys.sty
Package: kvdefinekeys 2019-12-19 v1.6 Define keys (HO)
)
(d:/latex/texlive/2025/texmf-dist/tex/generic/pdfescape/pdfescape.sty
Package: pdfescape 2019/12/09 v1.15 Implements pdfTeX's escape features (HO)

(d:/latex/texlive/2025/texmf-dist/tex/generic/pdftexcmds/pdftexcmds.sty
Package: pdftexcmds 2020-06-27 v0.33 Utility functions of pdfTeX for LuaTeX (HO
)
Package pdftexcmds Info: \pdf@primitive is available.
Package pdftexcmds Info: \pdf@ifprimitive is available.
Package pdftexcmds Info: \pdfdraftmode found.
))
(d:/latex/texlive/2025/texmf-dist/tex/latex/hycolor/hycolor.sty
Package: hycolor 2020-01-27 v1.10 Color options for hyperref/bookmark (HO)
)
(d:/latex/texlive/2025/texmf-dist/tex/latex/etoolbox/etoolbox.sty
Package: etoolbox 2025/02/11 v2.5l e-TeX tools for LaTeX (JAW)
\etb@tempcnta=\count285
)
(d:/latex/texlive/2025/texmf-dist/tex/generic/stringenc/stringenc.sty
Package: stringenc 2019/11/29 v1.12 Convert strings between diff. encodings (HO
)
)
\@linkdim=\dimen151
\Hy@linkcounter=\count286
\Hy@pagecounter=\count287

(d:/latex/texlive/2025/texmf-dist/tex/latex/hyperref/pd1enc.def
File: pd1enc.def 2024-11-05 v7.01l Hyperref: PDFDocEncoding definition (HO)
Now handling font encoding PD1 ...
... no UTF-8 mapping file for font encoding PD1
)
(d:/latex/texlive/2025/texmf-dist/tex/generic/intcalc/intcalc.sty
Package: intcalc 2019/12/15 v1.3 Expandable calculations with integers (HO)
)
\Hy@SavedSpaceFactor=\count288

(d:/latex/texlive/2025/texmf-dist/tex/latex/hyperref/puenc.def
File: puenc.def 2024-11-05 v7.01l Hyperref: PDF Unicode definition (HO)
Now handling font encoding PU ...
... no UTF-8 mapping file for font encoding PU
)
Package hyperref Info: Hyper figures OFF on input line 4157.
Package hyperref Info: Link nesting OFF on input line 4162.
Package hyperref Info: Hyper index ON on input line 4165.
Package hyperref Info: Plain pages OFF on input line 4172.
Package hyperref Info: Backreferencing OFF on input line 4177.
Package hyperref Info: Implicit mode ON; LaTeX internals redefined.
Package hyperref Info: Bookmarks ON on input line 4424.
\c@Hy@tempcnt=\count289

(d:/latex/texlive/2025/texmf-dist/tex/latex/url/url.sty
\Urlmuskip=\muskip18
Package: url 2013/09/16  ver 3.4  Verb mode for urls, etc.
)
LaTeX Info: Redefining \url on input line 4763.
\XeTeXLinkMargin=\dimen152

(d:/latex/texlive/2025/texmf-dist/tex/generic/bitset/bitset.sty
Package: bitset 2019/12/09 v1.3 Handle bit-vector datatype (HO)

(d:/latex/texlive/2025/texmf-dist/tex/generic/bigintcalc/bigintcalc.sty
Package: bigintcalc 2019/12/15 v1.5 Expandable calculations on big integers (HO
)
))
\Fld@menulength=\count290
\Field@Width=\dimen153
\Fld@charsize=\dimen154
Package hyperref Info: Hyper figures OFF on input line 6042.
Package hyperref Info: Link nesting OFF on input line 6047.
Package hyperref Info: Hyper index ON on input line 6050.
Package hyperref Info: backreferencing OFF on input line 6057.
Package hyperref Info: Link coloring OFF on input line 6062.
Package hyperref Info: Link coloring with OCG OFF on input line 6067.
Package hyperref Info: PDF/A mode OFF on input line 6072.

(d:/latex/texlive/2025/texmf-dist/tex/latex/base/atbegshi-ltx.sty
Package: atbegshi-ltx 2021/01/10 v1.0c Emulation of the original atbegshi
package with kernel methods
)
\Hy@abspage=\count291
\c@Item=\count292
\c@Hfootnote=\count293
)
Package hyperref Info: Driver (autodetected): hpdftex.

(d:/latex/texlive/2025/texmf-dist/tex/latex/hyperref/hpdftex.def
File: hpdftex.def 2024-11-05 v7.01l Hyperref driver for pdfTeX

(d:/latex/texlive/2025/texmf-dist/tex/latex/base/atveryend-ltx.sty
Package: atveryend-ltx 2020/08/19 v1.0a Emulation of the original atveryend pac
kage
with kernel methods
)
\Fld@listcount=\count294
\c@bookmark@seq@number=\count295

(d:/latex/texlive/2025/texmf-dist/tex/latex/rerunfilecheck/rerunfilecheck.sty
Package: rerunfilecheck 2022-07-10 v1.10 Rerun checks for auxiliary files (HO)

(d:/latex/texlive/2025/texmf-dist/tex/generic/uniquecounter/uniquecounter.sty
Package: uniquecounter 2019/12/15 v1.4 Provide unlimited unique counter (HO)
)
Package uniquecounter Info: New unique counter `rerunfilecheck' on input line 2
85.
)
\Hy@SectionHShift=\skip54
) (d:/latex/texlive/2025/texmf-dist/tex/latex/lineno/lineno.sty
Package: lineno 2025/01/29 line numbers on paragraphs v5.4
\linenopenalty=\count296
\output=\toks25
\linenoprevgraf=\count297
\linenumbersep=\dimen155
\linenumberwidth=\dimen156
\c@linenumber=\count298
\c@pagewiselinenumber=\count299
\c@LN@truepage=\count300
\c@internallinenumber=\count301
\c@internallinenumbers=\count302
\quotelinenumbersep=\dimen157
\bframerule=\dimen158
\bframesep=\dimen159
\bframebox=\box54
\@LN@amsmath@ams@eqpen=\count303
LaTeX Info: Redefining \\ on input line 3187.
)
(d:/latex/texlive/2025/texmf-dist/tex/latex/microtype/microtype.sty
Package: microtype 2025/02/11 v3.2a Micro-typographical refinements (RS)
\MT@toks=\toks26
\MT@tempbox=\box55
\MT@count=\count304
LaTeX Info: Redefining \noprotrusionifhmode on input line 1087.
LaTeX Info: Redefining \leftprotrusion on input line 1088.
\MT@prot@toks=\toks27
LaTeX Info: Redefining \rightprotrusion on input line 1107.
LaTeX Info: Redefining \textls on input line 1449.
\MT@outer@kern=\dimen160
LaTeX Info: Redefining \microtypecontext on input line 2053.
LaTeX Info: Redefining \textmicrotypecontext on input line 2070.
\MT@listname@count=\count305

(d:/latex/texlive/2025/texmf-dist/tex/latex/microtype/microtype-pdftex.def
File: microtype-pdftex.def 2025/02/11 v3.2a Definitions specific to pdftex (RS)

LaTeX Info: Redefining \lsstyle on input line 944.
LaTeX Info: Redefining \lslig on input line 944.
\MT@outer@space=\skip55
)
Package microtype Info: Loading configuration file microtype.cfg.

(d:/latex/texlive/2025/texmf-dist/tex/latex/microtype/microtype.cfg
File: microtype.cfg 2025/02/11 v3.2a microtype main configuration file (RS)
)
LaTeX Info: Redefining \microtypesetup on input line 3065.
)
(d:/latex/texlive/2025/texmf-dist/tex/latex/xcolor/xcolor.sty
Package: xcolor 2024/09/29 v3.02 LaTeX color extensions (UK)

(d:/latex/texlive/2025/texmf-dist/tex/latex/graphics-cfg/color.cfg
File: color.cfg 2016/01/02 v1.6 sample color configuration
)
Package xcolor Info: Driver file: pdftex.def on input line 274.

(d:/latex/texlive/2025/texmf-dist/tex/latex/graphics-def/pdftex.def
File: pdftex.def 2024/04/13 v1.2c Graphics/color driver for pdftex
)
(d:/latex/texlive/2025/texmf-dist/tex/latex/graphics/mathcolor.ltx)
Package xcolor Info: Model `cmy' substituted by `cmy0' on input line 1349.
Package xcolor Info: Model `hsb' substituted by `rgb' on input line 1353.
Package xcolor Info: Model `RGB' extended on input line 1365.
Package xcolor Info: Model `HTML' substituted by `rgb' on input line 1367.
Package xcolor Info: Model `Hsb' substituted by `hsb' on input line 1368.
Package xcolor Info: Model `tHsb' substituted by `hsb' on input line 1369.
Package xcolor Info: Model `HSB' substituted by `hsb' on input line 1370.
Package xcolor Info: Model `Gray' substituted by `gray' on input line 1371.
Package xcolor Info: Model `wave' substituted by `hsb' on input line 1372.
)
(d:/latex/texlive/2025/texmf-dist/tex/latex/colortbl/colortbl.sty
Package: colortbl 2024/07/06 v1.0i Color table columns (DPC)

(d:/latex/texlive/2025/texmf-dist/tex/latex/tools/array.sty
Package: array 2024/10/17 v2.6g Tabular extension package (FMi)
\col@sep=\dimen161
\ar@mcellbox=\box56
\extrarowheight=\dimen162
\NC@list=\toks28
\extratabsurround=\skip56
\backup@length=\skip57
\ar@cellbox=\box57
)
\everycr=\toks29
\minrowclearance=\skip58
\rownum=\count306
)
\savedwidth=\skip59

(d:/latex/texlive/2025/texmf-dist/tex/latex/caption/caption.sty
Package: caption 2023/08/05 v3.6o Customizing captions (AR)

(d:/latex/texlive/2025/texmf-dist/tex/latex/caption/caption3.sty
Package: caption3 2023/07/31 v2.4d caption3 kernel (AR)
\caption@tempdima=\dimen163
\captionmargin=\dimen164
\caption@leftmargin=\dimen165
\caption@rightmargin=\dimen166
\caption@width=\dimen167
\caption@indent=\dimen168
\caption@parindent=\dimen169
\caption@hangindent=\dimen170
Package caption Info: Standard document class detected.
)
\c@caption@flags=\count307
\c@continuedfloat=\count308
Package caption Info: changepage package is loaded.
\caption@adjustwidth@hsize=\dimen171
\caption@adjustwidth@linewidth=\dimen172
Package caption Info: hyperref package is loaded.
)
(d:/latex/texlive/2025/texmf-dist/tex/latex/lastpage/lastpage.sty
Package: lastpage 2025/01/27 v2.1e lastpage: 2.09 or 2e? (HMM)

(d:/latex/texlive/2025/texmf-dist/tex/latex/lastpage/lastpage2e.sty
Package: lastpage2e 2025/01/27 v2.1e Decide which 2e lastpage version to use (H
MM)

(d:/latex/texlive/2025/texmf-dist/tex/latex/lastpage/lastpagemodern.sty
Package: lastpagemodern 2025-01-27 v2.1e Refers to last page's name (HMM; JPG)
\c@lastpagecount=\count309
) 
)) (d:/latex/texlive/2025/texmf-dist/tex/latex/fancyhdr/fancyhdr.sty
Package: fancyhdr 2025/02/07 v5.2 Extensive control of page headers and footers

\f@nch@headwidth=\skip60
\f@nch@offset@elh=\skip61
\f@nch@offset@erh=\skip62
\f@nch@offset@olh=\skip63
\f@nch@offset@orh=\skip64
\f@nch@offset@elf=\skip65
\f@nch@offset@erf=\skip66
\f@nch@offset@olf=\skip67
\f@nch@offset@orf=\skip68
\f@nch@height=\skip69
\f@nch@footalignment=\skip70
\f@nch@widthL=\skip71
\f@nch@widthC=\skip72
\f@nch@widthR=\skip73
\@temptokenb=\toks30
)
(d:/latex/texlive/2025/texmf-dist/tex/latex/graphics/graphicx.sty
Package: graphicx 2021/09/16 v1.2d Enhanced LaTeX Graphics (DPC,SPQR)

(d:/latex/texlive/2025/texmf-dist/tex/latex/graphics/graphics.sty
Package: graphics 2024/08/06 v1.4g Standard LaTeX Graphics (DPC,SPQR)

(d:/latex/texlive/2025/texmf-dist/tex/latex/graphics/trig.sty
Package: trig 2023/12/02 v1.11 sin cos tan (DPC)
)
(d:/latex/texlive/2025/texmf-dist/tex/latex/graphics-cfg/graphics.cfg
File: graphics.cfg 2016/06/04 v1.11 sample graphics configuration
)
Package graphics Info: Driver file: pdftex.def on input line 106.
)
\Gin@req@height=\dimen173
\Gin@req@width=\dimen174
)
(d:/latex/texlive/2025/texmf-dist/tex/latex/epstopdf-pkg/epstopdf.sty
Package: epstopdf 2020-01-24 v2.11 Conversion with epstopdf on the fly (HO)

(d:/latex/texlive/2025/texmf-dist/tex/latex/grfext/grfext.sty
Package: grfext 2019/12/03 v1.3 Manage graphics extensions (HO)
)
(d:/latex/texlive/2025/texmf-dist/tex/latex/epstopdf-pkg/epstopdf-base.sty
Package: epstopdf-base 2020-01-24 v2.11 Base part for package epstopdf
Package epstopdf-base Info: Redefining graphics rule for `.eps' on input line 4
85.
Package grfext Info: Graphics extension search list:
(grfext)             [.pdf,.png,.jpg,.mps,.jpeg,.jbig2,.jb2,.PDF,.PNG,.JPG,.JPE
G,.JBIG2,.JB2,.eps]
(grfext)             \AppendGraphicsExtensions on input line 504.

(d:/latex/texlive/2025/texmf-dist/tex/latex/latexconfig/epstopdf-sys.cfg
File: epstopdf-sys.cfg 2010/07/13 v1.3 Configuration of (r)epstopdf for TeX Liv
e
)))
(d:/latex/texlive/2025/texmf-dist/tex/latex/mathtools/empheq.sty
Package: empheq 2024/08/09 v2.17 Emphasizing equations

(d:/latex/texlive/2025/texmf-dist/tex/latex/mathtools/mhsetup.sty
Package: mhsetup 2021/03/18 v1.4 programming setup (MH)
)
(d:/latex/texlive/2025/texmf-dist/tex/latex/mathtools/mathtools.sty
Package: mathtools 2024/10/04 v1.31 mathematical typesetting tools

(d:/latex/texlive/2025/texmf-dist/tex/latex/tools/calc.sty
Package: calc 2023/07/08 v4.3 Infix arithmetic (KKT,FJ)
\calc@Acount=\count310
\calc@Bcount=\count311
\calc@Adimen=\dimen175
\calc@Bdimen=\dimen176
\calc@Askip=\skip74
\calc@Bskip=\skip75
LaTeX Info: Redefining \setlength on input line 80.
LaTeX Info: Redefining \addtolength on input line 81.
\calc@Ccount=\count312
\calc@Cskip=\skip76
)
\g_MT_multlinerow_int=\count313
\l_MT_multwidth_dim=\dimen177
\origjot=\skip77
\l_MT_shortvdotswithinadjustabove_dim=\dimen178
\l_MT_shortvdotswithinadjustbelow_dim=\dimen179
\l_MT_above_intertext_sep=\dimen180
\l_MT_below_intertext_sep=\dimen181
\l_MT_above_shortintertext_sep=\dimen182
\l_MT_below_shortintertext_sep=\dimen183
\xmathstrut@box=\box58
\xmathstrut@dim=\dimen184
)
\l_EQ_equationtype_int=\count314
\l_EQ_alignmentmode_int=\count315
\l_EQ_totalwidth_dim=\dimen185
\l_EQ_displaywidth_dim=\dimen186
\l_EQ_temp_linewidth_dim=\dimen187
\l_EQ_linewidth_dim=\dimen188
\EmphEqdelimitershortfall=\dimen189
\EmphEqdelimiterfactor=\count316
\g_EQ_toptag_height_dim=\dimen190
\g_EQ_bottomtag_depth_dim=\dimen191
\g_EQ_toprow_height_dim=\dimen192
\g_EQ_bottomrow_depth_dim=\dimen193
\g_EQ_widesttag_dim=\dimen194
\EQ_mathdisplay_box=\box59
\EQ_tag_box=\box60
\g_EQ_temprow_int=\count317
)
(d:/latex/texlive/2025/texmf-dist/tex/generic/soul/soul.sty
Package: soul 2023-06-14 v3.1 Permit use of UTF-8 characters in soul (HO)

(d:/latex/texlive/2025/texmf-dist/tex/generic/soul/soul-ori.sty
Package: soul-ori 2023-06-14 v3.1 letterspacing/underlining (mf)
\SOUL@word=\toks31
\SOUL@lasttoken=\toks32
\SOUL@syllable=\toks33
\SOUL@cmds=\toks34
\SOUL@buffer=\toks35
\SOUL@token=\toks36
\SOUL@syllgoal=\dimen195
\SOUL@syllwidth=\dimen196
\SOUL@charkern=\dimen197
\SOUL@hyphkern=\dimen198
\SOUL@dimen=\dimen199
\SOUL@dimeni=\dimen256
\SOUL@minus=\count318
\SOUL@comma=\count319
\SOUL@apo=\count320
\SOUL@grave=\count321
\SOUL@spaceskip=\skip78
\SOUL@ttwidth=\dimen257
\SOUL@uldp=\dimen258
\SOUL@ulht=\dimen259
)
(d:/latex/texlive/2025/texmf-dist/tex/generic/etexcmds/etexcmds.sty
Package: etexcmds 2019/12/15 v1.7 Avoid name clashes with e-TeX commands (HO)
))
(d:/latex/texlive/2025/texmf-dist/tex/latex/l3backend/l3backend-pdftex.def
File: l3backend-pdftex.def 2024-05-08 L3 backend support: PDF output (pdfTeX)
\l__color_backend_stack_int=\count322
\l__pdf_internal_box=\box61
)
(./plos_latex_template.aux)
\openout1 = `plos_latex_template.aux'.

LaTeX Font Info:    Checking defaults for OML/cmm/m/it on input line 105.
LaTeX Font Info:    ... okay on input line 105.
LaTeX Font Info:    Checking defaults for OMS/cmsy/m/n on input line 105.
LaTeX Font Info:    ... okay on input line 105.
LaTeX Font Info:    Checking defaults for OT1/cmr/m/n on input line 105.
LaTeX Font Info:    ... okay on input line 105.
LaTeX Font Info:    Checking defaults for T1/cmr/m/n on input line 105.
LaTeX Font Info:    ... okay on input line 105.
LaTeX Font Info:    Checking defaults for TS1/cmr/m/n on input line 105.
LaTeX Font Info:    ... okay on input line 105.
LaTeX Font Info:    Checking defaults for OMX/cmex/m/n on input line 105.
LaTeX Font Info:    ... okay on input line 105.
LaTeX Font Info:    Checking defaults for U/cmr/m/n on input line 105.
LaTeX Font Info:    ... okay on input line 105.
LaTeX Font Info:    Checking defaults for PD1/pdf/m/n on input line 105.
LaTeX Font Info:    ... okay on input line 105.
LaTeX Font Info:    Checking defaults for PU/pdf/m/n on input line 105.
LaTeX Font Info:    ... okay on input line 105.
Package hyperref Info: Link coloring OFF on input line 105.
 (./plos_latex_template.out)
(./plos_latex_template.out)
\@outlinefile=\write3
\openout3 = `plos_latex_template.out'.

LaTeX Info: Redefining \microtypecontext on input line 105.
Package microtype Info: Applying patch `item' on input line 105.
Package microtype Info: Applying patch `toc' on input line 105.
Package microtype Info: Applying patch `eqnum' on input line 105.
Package microtype Info: Applying patch `footnote' on input line 105.
Package microtype Info: Applying patch `verbatim' on input line 105.
LaTeX Info: Redefining \microtypesetup on input line 105.
Package microtype Info: Generating PDF output.
Package microtype Info: Character protrusion enabled (level 2).
Package microtype Info: Using default protrusion set `alltext'.
Package microtype Info: Automatic font expansion enabled (level 2),
(microtype)             stretch: 20, shrink: 20, step: 1, non-selected.
Package microtype Info: Using default expansion set `alltext-nott'.
LaTeX Info: Redefining \showhyphens on input line 105.
Package microtype Info: No adjustment of tracking.
Package microtype Info: No adjustment of interword spacing.
Package microtype Info: No adjustment of character kerning.

(d:/latex/texlive/2025/texmf-dist/tex/latex/microtype/mt-cmr.cfg
File: mt-cmr.cfg 2013/05/19 v2.2 microtype config. file: Computer Modern Roman 
(RS)
)
(d:/latex/texlive/2025/texmf-dist/tex/context/base/mkii/supp-pdf.mkii
[Loading MPS to PDF converter (version 2006.09.02).]
\scratchcounter=\count323
\scratchdimen=\dimen260
\scratchbox=\box62
\nofMPsegments=\count324
\nofMParguments=\count325
\everyMPshowfont=\toks37
\MPscratchCnt=\count326
\MPscratchDim=\dimen261
\MPnumerator=\count327
\makeMPintoPDFobject=\count328
\everyMPtoPDFconversion=\toks38
)
Package caption Info: Begin \AtBeginDocument code.
Package caption Info: End \AtBeginDocument code.
LaTeX Font Info:    Trying to load font information for U+msa on input line 116
.
 (d:/latex/texlive/2025/texmf-dist/tex/latex/amsfonts/umsa.fd
File: umsa.fd 2013/01/14 v3.01 AMS symbols A
)
(d:/latex/texlive/2025/texmf-dist/tex/latex/microtype/mt-msa.cfg
File: mt-msa.cfg 2006/02/04 v1.1 microtype config. file: AMS symbols (a) (RS)
)
LaTeX Font Info:    Trying to load font information for U+msb on input line 116
.

(d:/latex/texlive/2025/texmf-dist/tex/latex/amsfonts/umsb.fd
File: umsb.fd 2013/01/14 v3.01 AMS symbols B
)
(d:/latex/texlive/2025/texmf-dist/tex/latex/microtype/mt-msb.cfg
File: mt-msb.cfg 2005/06/01 v1.0 microtype config. file: AMS symbols (b) (RS)
)
LaTeX Font Info:    Trying to load font information for OMS+cmr on input line 1
59.

(d:/latex/texlive/2025/texmf-dist/tex/latex/base/omscmr.fd
File: omscmr.fd 2024/11/19 v2.5n Standard LaTeX font definitions
)
LaTeX Font Info:    Font shape `OMS/cmr/m/n' in size <10> not available
(Font)              Font shape `OMS/cmsy/m/n' tried instead on input line 159.


[1

{d:/latex/texlive/2025/texmf-var/fonts/map/pdftex/updmap/pdftex.map}{d:/latex/t
exlive/2025/texmf-dist/fonts/enc/dvips/cm-super/cm-super-ts1.enc}]

[2]
Package epstopdf Info: Source file: <Fig1.eps>
(epstopdf)                    date: 2025-09-05 08:46:36
(epstopdf)                    size: 425633 bytes
(epstopdf)             Output file: <Fig1-eps-converted-to.pdf>
(epstopdf)                    date: 2025-09-05 10:22:00
(epstopdf)                    size: 137669 bytes
(epstopdf)             Command: <repstopdf --outfile=Fig1-eps-converted-to.pdf 
Fig1.eps>
(epstopdf)             \includegraphics on input line 194.
Package epstopdf Info: Output file is already uptodate.
<Fig1-eps-converted-to.pdf, id=99, 12691.415pt x 10199.10374pt>
File: Fig1-eps-converted-to.pdf Graphic file (type pdf)
<use Fig1-eps-converted-to.pdf>
Package pdftex.def Info: Fig1-eps-converted-to.pdf  used on input line 194.
(pdftex.def)             Requested size: 241.48798pt x 170.56564pt.


[3]

[4 <./Fig1-eps-converted-to.pdf>]
Overfull \hbox (8.27867pt too wide) detected at line 243
[]
 []


[5]
Package epstopdf Info: Source file: <Fig2.eps>
(epstopdf)                    date: 2025-09-05 08:46:37
(epstopdf)                    size: 1040876 bytes
(epstopdf)             Output file: <Fig2-eps-converted-to.pdf>
(epstopdf)                    date: 2025-09-05 10:22:01
(epstopdf)                    size: 334136 bytes
(epstopdf)             Command: <repstopdf --outfile=Fig2-eps-converted-to.pdf 
Fig2.eps>
(epstopdf)             \includegraphics on input line 295.
Package epstopdf Info: Output file is already uptodate.
<Fig2-eps-converted-to.pdf, id=154, 8320.08376pt x 2876.7475pt>
File: Fig2-eps-converted-to.pdf Graphic file (type pdf)
<use Fig2-eps-converted-to.pdf>
Package pdftex.def Info: Fig2-eps-converted-to.pdf  used on input line 295.
(pdftex.def)             Requested size: 344.93427pt x 142.22166pt.


[6]

[7 <./Fig2-eps-converted-to.pdf>]

[8]

[9]

[10]

[11]

[12]

[13]

[14]

[15]
Package epstopdf Info: Source file: <Fig3.eps>
(epstopdf)                    date: 2025-08-11 14:48:16
(epstopdf)                    size: 188609 bytes
(epstopdf)             Output file: <Fig3-eps-converted-to.pdf>
(epstopdf)                    date: 2025-08-13 08:54:13
(epstopdf)                    size: 53593 bytes
(epstopdf)             Command: <repstopdf --outfile=Fig3-eps-converted-to.pdf 
Fig3.eps>
(epstopdf)             \includegraphics on input line 678.
Package epstopdf Info: Output file is already uptodate.
<Fig3-eps-converted-to.pdf, id=262, 526.96875pt x 602.25pt>
File: Fig3-eps-converted-to.pdf Graphic file (type pdf)
<use Fig3-eps-converted-to.pdf>
Package pdftex.def Info: Fig3-eps-converted-to.pdf  used on input line 678.
(pdftex.def)             Requested size: 276.01141pt x 199.16583pt.
Package epstopdf Info: Source file: <Fig4.eps>
(epstopdf)                    date: 2025-08-11 14:57:01
(epstopdf)                    size: 191085 bytes
(epstopdf)             Output file: <Fig4-eps-converted-to.pdf>
(epstopdf)                    date: 2025-08-13 08:54:14
(epstopdf)                    size: 51515 bytes
(epstopdf)             Command: <repstopdf --outfile=Fig4-eps-converted-to.pdf 
Fig4.eps>
(epstopdf)             \includegraphics on input line 685.
Package epstopdf Info: Output file is already uptodate.
<Fig4-eps-converted-to.pdf, id=263, 526.96875pt x 602.25pt>
File: Fig4-eps-converted-to.pdf Graphic file (type pdf)
<use Fig4-eps-converted-to.pdf>
Package pdftex.def Info: Fig4-eps-converted-to.pdf  used on input line 685.
(pdftex.def)             Requested size: 276.01141pt x 227.62596pt.


[16 <./Fig3-eps-converted-to.pdf>]
Package epstopdf Info: Source file: <Fig5.eps>
(epstopdf)                    date: 2025-08-11 14:52:31
(epstopdf)                    size: 274186 bytes
(epstopdf)             Output file: <Fig5-eps-converted-to.pdf>
(epstopdf)                    date: 2025-08-13 08:54:15
(epstopdf)                    size: 78257 bytes
(epstopdf)             Command: <repstopdf --outfile=Fig5-eps-converted-to.pdf 
Fig5.eps>
(epstopdf)             \includegraphics on input line 694.
Package epstopdf Info: Output file is already uptodate.
<Fig5-eps-converted-to.pdf, id=272, 526.96875pt x 602.25pt>
File: Fig5-eps-converted-to.pdf Graphic file (type pdf)
<use Fig5-eps-converted-to.pdf>
Package pdftex.def Info: Fig5-eps-converted-to.pdf  used on input line 694.
(pdftex.def)             Requested size: 276.01141pt x 284.53705pt.
Package epstopdf Info: Source file: <Fig6.eps>
(epstopdf)                    date: 2025-08-11 14:55:46
(epstopdf)                    size: 291488 bytes
(epstopdf)             Output file: <Fig6-eps-converted-to.pdf>
(epstopdf)                    date: 2025-08-13 08:54:16
(epstopdf)                    size: 38520 bytes
(epstopdf)             Command: <repstopdf --outfile=Fig6-eps-converted-to.pdf 
Fig6.eps>
(epstopdf)             \includegraphics on input line 702.
Package epstopdf Info: Output file is already uptodate.
<Fig6-eps-converted-to.pdf, id=273, 526.96875pt x 393.47pt>
File: Fig6-eps-converted-to.pdf Graphic file (type pdf)
<use Fig6-eps-converted-to.pdf>
Package pdftex.def Info: Fig6-eps-converted-to.pdf  used on input line 702.
(pdftex.def)             Requested size: 276.01141pt x 227.61836pt.


[17 <./Fig4-eps-converted-to.pdf>]

[18 <./Fig5-eps-converted-to.pdf> <./Fig6-eps-converted-to.pdf>]
Package epstopdf Info: Source file: <Fig7.eps>
(epstopdf)                    date: 2025-08-09 16:33:14
(epstopdf)                    size: 204116 bytes
(epstopdf)             Output file: <Fig7-eps-converted-to.pdf>
(epstopdf)                    date: 2025-08-13 08:54:17
(epstopdf)                    size: 57408 bytes
(epstopdf)             Command: <repstopdf --outfile=Fig7-eps-converted-to.pdf 
Fig7.eps>
(epstopdf)             \includegraphics on input line 732.
Package epstopdf Info: Output file is already uptodate.
<Fig7-eps-converted-to.pdf, id=296, 526.96875pt x 602.25pt>
File: Fig7-eps-converted-to.pdf Graphic file (type pdf)
<use Fig7-eps-converted-to.pdf>
Package pdftex.def Info: Fig7-eps-converted-to.pdf  used on input line 732.
(pdftex.def)             Requested size: 276.01141pt x 284.53705pt.
Package epstopdf Info: Source file: <Fig8.eps>
(epstopdf)                    date: 2025-08-09 17:05:03
(epstopdf)                    size: 199804 bytes
(epstopdf)             Output file: <Fig8-eps-converted-to.pdf>
(epstopdf)                    date: 2025-08-13 08:54:14
(epstopdf)                    size: 42803 bytes
(epstopdf)             Command: <repstopdf --outfile=Fig8-eps-converted-to.pdf 
Fig8.eps>
(epstopdf)             \includegraphics on input line 739.
Package epstopdf Info: Output file is already uptodate.
<Fig8-eps-converted-to.pdf, id=297, 526.96875pt x 602.25pt>
File: Fig8-eps-converted-to.pdf Graphic file (type pdf)
<use Fig8-eps-converted-to.pdf>
Package pdftex.def Info: Fig8-eps-converted-to.pdf  used on input line 739.
(pdftex.def)             Requested size: 276.01141pt x 284.53705pt.


[19 <./Fig7-eps-converted-to.pdf>]

[20 <./Fig8-eps-converted-to.pdf>]
Package epstopdf Info: Source file: <Fig9.eps>
(epstopdf)                    date: 2025-08-09 17:08:32
(epstopdf)                    size: 347528 bytes
(epstopdf)             Output file: <Fig9-eps-converted-to.pdf>
(epstopdf)                    date: 2025-08-13 08:54:18
(epstopdf)                    size: 95279 bytes
(epstopdf)             Command: <repstopdf --outfile=Fig9-eps-converted-to.pdf 
Fig9.eps>
(epstopdf)             \includegraphics on input line 748.
Package epstopdf Info: Output file is already uptodate.
<Fig9-eps-converted-to.pdf, id=316, 526.96875pt x 602.25pt>
File: Fig9-eps-converted-to.pdf Graphic file (type pdf)
<use Fig9-eps-converted-to.pdf>
Package pdftex.def Info: Fig9-eps-converted-to.pdf  used on input line 748.
(pdftex.def)             Requested size: 276.01141pt x 284.53705pt.
Package epstopdf Info: Source file: <Fig10.eps>
(epstopdf)                    date: 2025-08-09 17:12:07
(epstopdf)                    size: 60099 bytes
(epstopdf)             Output file: <Fig10-eps-converted-to.pdf>
(epstopdf)                    date: 2025-08-13 08:54:18
(epstopdf)                    size: 15163 bytes
(epstopdf)             Command: <repstopdf --outfile=Fig10-eps-converted-to.pdf
 Fig10.eps>
(epstopdf)             \includegraphics on input line 755.
Package epstopdf Info: Output file is already uptodate.
<Fig10-eps-converted-to.pdf, id=317, 526.96875pt x 602.25pt>
File: Fig10-eps-converted-to.pdf Graphic file (type pdf)
<use Fig10-eps-converted-to.pdf>
Package pdftex.def Info: Fig10-eps-converted-to.pdf  used on input line 755.
(pdftex.def)             Requested size: 276.01141pt x 284.53705pt.


[21 <./Fig9-eps-converted-to.pdf>]

[22 <./Fig10-eps-converted-to.pdf>] (./plos_latex_template.bbl

[23]
Underfull \hbox (badness 2726) in paragraph at lines 33--38
[]\OT1/cmr/m/n/10 (+20) Qian LH, Liu HHT.  Path-Following Con-trol of a Quadro-
tor
 []


Underfull \hbox (badness 1571) in paragraph at lines 54--59
\OT1/cmr/m/n/10 (+20) porta-tion With Multi-Quadrotors Based on Re-in-force-men
t Learn-
 []


Underfull \hbox (badness 4859) in paragraph at lines 54--59
\OT1/cmr/m/n/10 (+20) ing Al-go-rithm.  Aerospace Sci-ence and Tech-nol-ogy. 20
21;116.
 []


[24]
Underfull \hbox (badness 2012) in paragraph at lines 121--125
[]\OT1/cmr/m/n/10 (+20) Han JQ.  From PID to Ac-tive Dis-tur-bance Re-jec-tion 
Con-trol.
 []


Underfull \hbox (badness 3635) in paragraph at lines 121--125
\OT1/cmr/m/n/10 (+20) IEEE Trans-ac-tions on In-dus-trial Elec-tron-ics. 2009;5
6(3):900--906.
 []


Underfull \hbox (badness 1867) in paragraph at lines 141--146
[]\OT1/cmr/m/n/10 (+20) Yan K, Chen HT, Chen CB, Gao S, Sun JL.  Time-Varying
 []


[25]
Underfull \hbox (badness 1803) in paragraph at lines 169--174
[]\OT1/cmr/m/n/10 (+20) Yan K, Ren HP.  Fault Iden-ti-fi-ca-tion and Fault-Tole
rant Con-
 []


Underfull \hbox (badness 5064) in paragraph at lines 169--174
\OT1/cmr/m/n/10 (+20) trol for Un-manned Au-tonomous He-li-copter With Global N
eu-
 []


Underfull \hbox (badness 1394) in paragraph at lines 169--174
\OT1/cmr/m/n/10 (+20) ral Finite-Time Con-ver-gence.  Neu-ro-com-put-ing. 2021;
459:165--175.
 []


Underfull \hbox (badness 1824) in paragraph at lines 196--201
[]\OT1/cmr/m/n/10 (+20) Chen YJ, Liang JC, Wu YN, Miao ZQ, Zhang H, Wang YN.
 []


Underfull \hbox (badness 2941) in paragraph at lines 196--201
\OT1/cmr/m/n/10 (+20) trol for Un-manned Aerial Ma-nip-u-la-tor With Pre-scribe
d Per-for-
 []

)

[26]

[27] 
enddocument/afterlastpage (AED): lastpage setting LastPage.
(./plos_latex_template.aux)
 ***********
LaTeX2e <2024-11-01> patch level 2
L3 programming layer <2025-01-18>
 ***********


Package rerunfilecheck Warning: File `plos_latex_template.out' has changed.
(rerunfilecheck)                Rerun to get outlines right
(rerunfilecheck)                or use package `bookmark'.

Package rerunfilecheck Info: Checksums for `plos_latex_template.out':
(rerunfilecheck)             Before: 8EC9AF44B0227757BD8E966EA3A5E2DC;1730
(rerunfilecheck)             After:  053DC540ADF51FE0A459D86A6E5F05FE;1257.
 ) 
Here is how much of TeX's memory you used:
 16379 strings out of 473190
 263191 string characters out of 5716853
 732606 words of memory out of 5000000
 39130 multiletter control sequences out of 15000+600000
 566955 words of font info for 120 fonts, out of 8000000 for 9000
 1141 hyphenation exceptions out of 8191
 70i,21n,79p,2108b,598s stack positions out of 10000i,1000n,20000p,200000b,200000s
<d:/latex/texlive/2025/texmf-dist/fonts/type1/public/amsfonts/cm/cmbx10.pfb><
d:/latex/texlive/2025/texmf-dist/fonts/type1/public/amsfonts/cm/cmbx12.pfb><d:/
latex/texlive/2025/texmf-dist/fonts/type1/public/amsfonts/cm/cmex10.pfb><d:/lat
ex/texlive/2025/texmf-dist/fonts/type1/public/amsfonts/cm/cmmi10.pfb><d:/latex/
texlive/2025/texmf-dist/fonts/type1/public/amsfonts/cm/cmmi5.pfb><d:/latex/texl
ive/2025/texmf-dist/fonts/type1/public/amsfonts/cm/cmmi7.pfb><d:/latex/texlive/
2025/texmf-dist/fonts/type1/public/amsfonts/cm/cmr10.pfb><d:/latex/texlive/2025
/texmf-dist/fonts/type1/public/amsfonts/cm/cmr12.pfb><d:/latex/texlive/2025/tex
mf-dist/fonts/type1/public/amsfonts/cm/cmr5.pfb><d:/latex/texlive/2025/texmf-di
st/fonts/type1/public/amsfonts/cm/cmr7.pfb><d:/latex/texlive/2025/texmf-dist/fo
nts/type1/public/amsfonts/cm/cmsy10.pfb><d:/latex/texlive/2025/texmf-dist/fonts
/type1/public/amsfonts/cm/cmsy5.pfb><d:/latex/texlive/2025/texmf-dist/fonts/typ
e1/public/amsfonts/cm/cmsy7.pfb><d:/latex/texlive/2025/texmf-dist/fonts/type1/p
ublic/amsfonts/cm/cmti10.pfb><d:/latex/texlive/2025/texmf-dist/fonts/type1/publ
ic/cm-super/sfrm0700.pfb>
Output written on plos_latex_template.pdf (27 pages, 1157731 bytes).
PDF statistics:
 462 PDF objects out of 1000 (max. 8388607)
 389 compressed objects within 4 object streams
 142 named destinations out of 1000 (max. 500000)
 20595 words of extra memory for PDF output out of 20736 (max. 10000000)
