# Supplementary material for: Robust finite-time anti-swing control for quadrotor slung-load system based on compensation function observer
Source: PLoS One. 2026 Apr 24;21(4):e0331662. doi: 10.1371/journal.pone.0331662 (PMC13108781; doi:10.1371/journal.pone.0331662)
Supplement: S1 File — (ZIP) [file pone.0331662.s001.zip › LaTeX source file (with figures)-bib/plos_latex_template.out]

\BOOKMARK [1][-]{section.1}{\376\377\000\111\000\156\000\164\000\162\000\157\000\144\000\165\000\143\000\164\000\151\000\157\000\156}{}% 1
\BOOKMARK [1][-]{section.2}{\376\377\000\120\000\162\000\157\000\142\000\154\000\145\000\155\000\040\000\123\000\164\000\141\000\164\000\145\000\155\000\145\000\156\000\164}{}% 2
\BOOKMARK [1][-]{section.3}{\376\377\000\115\000\141\000\151\000\156\000\040\000\162\000\145\000\163\000\165\000\154\000\164\000\163}{}% 3
\BOOKMARK [2][-]{subsection.3.1}{\376\377\000\104\000\145\000\163\000\151\000\147\000\156\000\040\000\157\000\146\000\040\000\103\000\157\000\155\000\160\000\145\000\156\000\163\000\141\000\164\000\151\000\157\000\156\000\040\000\106\000\165\000\156\000\143\000\164\000\151\000\157\000\156\000\040\000\117\000\142\000\163\000\145\000\162\000\166\000\145\000\162}{section.3}% 4
\BOOKMARK [2][-]{subsection.3.2}{\376\377\000\104\000\145\000\163\000\151\000\147\000\156\000\040\000\157\000\146\000\040\000\106\000\151\000\156\000\151\000\164\000\145\000\055\000\164\000\151\000\155\000\145\000\040\000\101\000\156\000\164\000\151\000\055\000\123\000\167\000\151\000\156\000\147\000\040\000\103\000\157\000\156\000\164\000\162\000\157\000\154}{section.3}% 5
\BOOKMARK [2][-]{subsection.3.3}{\376\377\000\123\000\164\000\141\000\142\000\151\000\154\000\151\000\164\000\171\000\040\000\101\000\156\000\141\000\154\000\171\000\163\000\151\000\163}{section.3}% 6
\BOOKMARK [1][-]{section.4}{\376\377\000\123\000\151\000\155\000\165\000\154\000\141\000\164\000\151\000\157\000\156\000\040\000\122\000\145\000\163\000\165\000\154\000\164\000\163}{}% 7
\BOOKMARK [1][-]{section.5}{\376\377\000\103\000\157\000\156\000\143\000\154\000\165\000\163\000\151\000\157\000\156}{}% 8
