# Supplementary material for: Robust finite-time anti-swing control for quadrotor slung-load system based on compensation function observer
Source: PLoS One. 2026 Apr 24;21(4):e0331662. doi: 10.1371/journal.pone.0331662 (PMC13108781; doi:10.1371/journal.pone.0331662)
Supplement: S1 File — (ZIP) [file pone.0331662.s001.zip › LaTeX source file (with figures)-bib/plos_latex_template.out.bak]

\BOOKMARK [1][-]{section.1}{\376\377\000I\000n\000t\000r\000o\000d\000u\000c\000t\000i\000o\000n}{}% 1
\BOOKMARK [1][-]{section.2}{\376\377\000P\000r\000o\000b\000l\000e\000m\000\040\000S\000t\000a\000t\000e\000m\000e\000n\000t}{}% 2
\BOOKMARK [1][-]{section.3}{\376\377\000M\000a\000i\000n\000\040\000r\000e\000s\000u\000l\000t\000s}{}% 3
\BOOKMARK [2][-]{subsection.3.1}{\376\377\000D\000e\000s\000i\000g\000n\000\040\000o\000f\000\040\000C\000o\000m\000p\000e\000n\000s\000a\000t\000i\000o\000n\000\040\000F\000u\000n\000c\000t\000i\000o\000n\000\040\000O\000b\000s\000e\000r\000v\000e\000r}{section.3}% 4
\BOOKMARK [2][-]{subsection.3.2}{\376\377\000D\000e\000s\000i\000g\000n\000\040\000o\000f\000\040\000F\000i\000n\000i\000t\000e\000-\000t\000i\000m\000e\000\040\000A\000n\000t\000i\000-\000S\000w\000i\000n\000g\000\040\000C\000o\000n\000t\000r\000o\000l}{section.3}% 5
\BOOKMARK [2][-]{subsection.3.3}{\376\377\000S\000t\000a\000b\000i\000l\000i\000t\000y\000\040\000A\000n\000a\000l\000y\000s\000i\000s}{section.3}% 6
\BOOKMARK [1][-]{section.4}{\376\377\000S\000i\000m\000u\000l\000a\000t\000i\000o\000n\000\040\000R\000e\000s\000u\000l\000t\000s}{}% 7
\BOOKMARK [1][-]{section.5}{\376\377\000C\000o\000n\000c\000l\000u\000s\000i\000o\000n}{}% 8
