# Supplementary material for: Robust finite-time anti-swing control for quadrotor slung-load system based on compensation function observer
Source: PLoS One. 2026 Apr 24;21(4):e0331662. doi: 10.1371/journal.pone.0331662 (PMC13108781; doi:10.1371/journal.pone.0331662)
Supplement: S1 File — (ZIP) [file pone.0331662.s001.zip › LaTeX source file (with figures)-bib/plos_latex_template.tex]

\documentclass[10pt,letterpaper]{article}
%\usepackage[top=0.85in,left=2.75in,footskip=0.75in]{geometry}

% amsmath and amssymb packages, useful for mathematical formulas and symbols
\usepackage{amsmath,amssymb}

% Use adjustwidth environment to exceed column width (see example table in text)
\usepackage{changepage}

% Use Unicode characters when possible
\usepackage[utf8x]{inputenc}

% textcomp package and marvosym package for additional characters
\usepackage{textcomp,marvosym}

% cite package, to clean up citations in the main text. Do not remove.
\usepackage{cite}

% Use nameref to cite supporting information files (see Supporting Information section for more info)
\usepackage{nameref,hyperref}

% line numbers
\usepackage[right]{lineno}

% ligatures disabled
\usepackage{microtype}
\DisableLigatures[f]{encoding = *, family = * }

% color can be used to apply background shading to table cells only
\usepackage[table]{xcolor}

% array package and thick rules for tables
\usepackage{array}

% create "+" rule type for thick vertical lines
\newcolumntype{+}{!{\vrule width 2pt}}

% create \thickcline for thick horizontal lines of variable length
\newlength\savedwidth
\newcommand\thickcline[1]{%
  \noalign{\global\savedwidth\arrayrulewidth\global\arrayrulewidth 2pt}%
  \cline{#1}%
  \noalign{\vskip\arrayrulewidth}%
  \noalign{\global\arrayrulewidth\savedwidth}%
}

% \thickhline command for thick horizontal lines that span the table
\newcommand\thickhline{\noalign{\global\savedwidth\arrayrulewidth\global\arrayrulewidth 2pt}%
\hline
\noalign{\global\arrayrulewidth\savedwidth}}


% Remove comment for double spacing
%\usepackage{setspace}
%\doublespacing

% Text layout
%\raggedright
%\setlength{\parindent}{0.5cm}
%\textwidth 5.25in
%\textheight 8.75in

% Bold the 'Figure #' in the caption and separate it from the title/caption with a period
% Captions will be left justified
\usepackage[aboveskip=1pt,labelfont=bf,labelsep=period,justification=raggedright,singlelinecheck=off]{caption}
\renewcommand{\figurename}{Fig}

% Use the PLoS provided BiBTeX style
\bibliographystyle{plos2015}

% Remove brackets from numbering in List of References
\makeatletter
\renewcommand{\@biblabel}[1]{\quad#1.}
\makeatother


% Header and Footer with logo
\usepackage{lastpage,fancyhdr,graphicx}
\usepackage{epstopdf}
\usepackage{empheq}  % 提供empheq环境，用于带装饰的数学公式
\usepackage{xcolor}
\usepackage{soul}
\definecolor{lightpink}{rgb}{1,0.9,0.9}
%\pagestyle{myheadings}
\pagestyle{fancy}
\fancyhf{}
%\setlength{\headheight}{27.023pt}
%\lhead{\includegraphics[width=2.0in]{PLOS-submission.eps}}
%\rfoot{\thepage/\pageref{LastPage}}
%\renewcommand{\headrulewidth}{0pt}
%\renewcommand{\footrule}{\hrule height 2pt \vspace{2mm}}
%\fancyheadoffset[L]{2.25in}
%\fancyfootoffset[L]{2.25in}
%\lfoot{\today}

%% Include all macros below

\newcommand{\lorem}{{\bf LOREM}}
\newcommand{\ipsum}{{\bf IPSUM}}

%% END MACROS SECTION


\begin{document}
\vspace*{0.2in}

% Title must be 250 characters or less.
\begin{flushleft}
{\Large
\textbf\newline{Finite-time Robust Anti-swing Control for Quadrotor Slung-load System Based on Compensation Function Observer} % Please use "sentence case" for title and headings (capitalize only the first word in a title (or heading), the first word in a subtitle (or subheading), and any proper nouns).
}
\newline
% Insert author names, affiliations and corresponding author email (do not include titles, positions, or degrees).
\\
Xiaoning Yu\textsuperscript{1},
Liaozhang Li\textsuperscript{1},
Kun Yan\textsuperscript{1},
Jiayong Fang\textsuperscript{2\ddag},
Peng Zhang\textsuperscript{2},
Bo Cheng\textsuperscript{3,4}.
%Name7 Surname\textsuperscript{1,2,3*},
%with the Lorem Ipsum Consortium\textsuperscript{\textpilcrow}
\\
\bigskip
\textbf{1} College of Electronic Information Engineering, Xi'an Technological University, Xi'an, 710021, China
\\
\textbf{2} College of Equipment Management and UAV Engineering, Air Force Engineering University, Xi'an, 710051, China
\\
\textbf{3} Unmanned System Research Institute, Northwestern Polytechnical University, Xi'an, 710072, China
\\
\textbf{4} Nation Key Laboratory of Unmanned Aerial Vehicle Technology, Northwestern Polytechnical University, Xi'an, 710072, China
\\
\bigskip

% Insert additional author notes using the symbols described below. Insert symbol callouts after author names as necessary.
%
% Remove or comment out the author notes below if they aren't used.
%
%% Primary Equal Contribution Note
%\Yinyang These authors contributed equally to this work.
%
%% Additional Equal Contribution Note
%% Also use this double-dagger symbol for special authorship notes, such as senior authorship.
%\ddag These authors also contributed equally to this work.
%
%% Current address notes
%\textcurrency Current Address: Dept/Program/Center, Institution Name, City, State, Country % change symbol to "\textcurrency a" if more than one current address note
%% \textcurrency b Insert second current address
%% \textcurrency c Insert third current address
%
%% Deceased author note
%\dag Deceased
%
%% Group/Consortium Author Note
%\textpilcrow Membership list can be found in the Acknowledgments section.

% Use the asterisk to denote corresponding authorship and provide email address in note below.
* correspondingauthor\{fjylike@163.com\}

\end{flushleft}
% Please keep the abstract below 300 words
\section*{Abstract}

In this work, a finite-time robust anti-swing controller is proposed for the quadtrotor slung-load system suffering from external disturbances. In order to stabilize the swing angles of the slung-load, the energy function containing kinetic energy and potential energy is constructed such that the swing angles gradually converge to zero. Meanwhile, a novel compensation function observer are designed to suppress the unknown disturbances, which enhance the system robustness. Compared with the traditional extended state observer method, the constructed compensation function observer has faster convergence rate and better observation accuracy under smaller observer gain. For improving the fast convergence of the whole closed-loop system, the finite-time technique is utilized to design the robust anti-swing flight control scheme based on the Lyapunov stability theory and backstepping method, which ensures that all error signals of the quadrotor slung-load system are uniformly ultimately bounded. Finally, simulation verification is performed and some comparison results are provided to illustrate the effectiveness of the proposed control algorithm.

\textbf{Keywords}: Quadrotor slung-load system, Anti-swing control, Energy function approach, Compensation function observer, Finite-time %All article types: you may provide up to 8 keywords; at least 5 are mandatory.

\section{Introduction}
In recent years, the quadrotor slung-load system (QSLS), which consists of a quadrotor unmanned aerial vehicle (UAV), a rigid string and a payload, has demonstrated significant application potential and scientific value in many areas, such as cargo transportation, cooperative positioning, forest-fire prevention and environmental monitoring \cite{Bacelar2020, Zhang2024, Baraean2023, Liang2022}. However, the quadrotor UAV is a unique system characterized by underactuation and multivariable. When the payload is attached to the quadrotor by a rigid string, the complexity of the QSLS increases and the controllability needs to be enhanced \cite{Qian2020}. Hence, as a top priority for improving the safety of the whole coupled system, anti-swing control has become a highly challenging research area.

Recent research has made significant progress in the swing angle stabilization of QSLS, with various effective control strategies having emerged in the existing literature, such as the trajectory planning method \cite{Xian2019, Yu2024, Li2021}, the state-dependent Riccati equation method \cite{Guerrero-Snchez2021}, the nonlinear geometric control method \cite{Sreenath2013}, the adaptive control method \cite{Yu2023}, and the energy function-based control method \cite{YanLin2024, Zhu2024, Luo2024, Liang2023, Yang2020}. Among these methods, the energy function method has been extensively employed owing to its straightforward design process and effective anti-swing capability. In \cite{YanLin2024}, an energy function-based nonlinear control approach was introduced to overcome the inherent underactuation and strong coupling characteristics of double-pendulum-load quadrotor systems. In \cite{Zhu2024}, a dual-loop nonlinear control scheme integrating energy analysis with barrier Lyapunov functions was presented to achieve coordinated trajectory tracking and swing suppression. In \cite{Luo2024}, an asymptotic stabilization control method based on the energy function technique was established for precise positioning of the QSLS and payload swing angle regulation. In \cite{Liang2023}, a unified control framework based on energy function analysis was constructed to address the challenges of quadrotor positioning, payload swing elimination and vertical motion control simultaneously. In \cite{Yang2020}, the energy function was combined with the adaptive control method to handle the issue of variable tether length in QSLS. However, the detrimental influence of external disturbances on the suspension system has often been overlooked in much of the existing literature. Therefore, there is an urgent need to develop an efficient disturbance rejection scheme to ensure that the QSLS can operate safely and stably in complex environments.

In practice, the unknown disturbances including wind gust and air turbulence can directly affect the trajectory tracking accuracy and pose a significant threat to the flight performance of the QSLS. To address this difficulty, the active disturbance rejection control (ADRC) strategy pioneered by Han \cite{Han2009} provides an effective disturbance compensation framework. As a core technology of ADRC, extended state observer (ESO) has demonstrated its potential both theoretically and practically. In \cite{Zhao2015}, a modified nonlinear ESO was designed for handling the affine nonlinearities in dynamic systems. In \cite{Cui2017}, the sliding mode control technology was combined with the ESO approach to tackle the unknown disturbances in underwater robot operations. In \cite{YanChen2024}, a novel ESO with time-varying gains was introduced, effectively solving the robust safe control of unmanned helicopter subjected to external disturbances. In \cite{Lu2023}, an ESO-based robust control strategy was designed for each subsystem of a fixed-wing UAV to improve its tracking performance and disturbance suppression ability. In \cite{Lotufo2020}, by adopting the ADRC technique, a feedback linearization controller was developed to cope with the model uncertainties and external disturbances in UAV systems. In \cite{Xu2020}, a cascaded ADRC framework was established for trajectory tracking control of quadrotor UAVs under external disturbances and model uncertainties. However, it is important to note that the estimation accuracy and convergence speed of the ESO are strongly influenced by its design parameters, which largely determine the overall performance of the system. In particular, the high gain tuning parameters often lead to the so-called ``peaking phenomenon" in the initial stage. More critically, the traditional ESO design process does not make full use of all the system information, which also affects the final estimation accuracy. Therefore, exploring novel anti-disturbance strategy is undoubtedly a necessary and challenging task.

In addition, finite-time control can improve the rapidity of the system, which is exactly what the suspension system urgently need, and many valuable research achievements have been made in recent years \cite{Yan2021,Chen2021,Wang2020,Tian2019,Chen2022}. In \cite{Yan2021}, a neural-based global finite-time convergence fault tolerance control strategy was proposed to identify and compensate for actuator faults of the unmanned helicopter. In \cite{Chen2021}, a finite-time stabilized adaptive fuzzy control approach was developed for nonlinear strict-feedback systems to enhance tracking performance. In \cite{Wang2020}, an adaptive finite-time tracking controller was designed for nonlinear systems under actuator faults. The application problem of finite-time attitude tracking control for unmanned helicopter was investigated in \cite{Tian2019}. In \cite{Chen2022}, the adaptive sliding-mode observer was constructed to achieve the finite-time convergence of aerial manipulators, effectively compensating for both exogenous and endogenous uncertainties. However, when the problems of anti-swing and disturbance rejection are coupled simultaneously, the finite-time flight control for QSLS warrants further exploration.

Inspired by the above-mentioned research, this paper proposes a novel finite-time anti-swing control framework for the QSLS in the presence of external disturbances. The main contributions of this work are summarized as follows:

1) Compared with the traditional anti-swing approaches, the energy function method can not only simplify the controller design process but also improve the global convergence of the QSLS by integrating the swing angle information;

2) Compared with the traditional ESO approaches, the designed compensation function observer has a faster convergence rate and better observation accuracy under smaller observer gains, thereby enhancing the robustness of the QSLS;

3) The designed finite-time anti-swing control strategy can provide guaranteed bounded convergence for the QSLS while optimizing the transient behavior of the overall closed-loop system.

The remaining part of this paper is organized as follows. Section 2 derives the nonlinear dynamic model and theoretical foundations. Section 3 develops the finite-time anti-swing control framework, followed by comparative simulation analyses in Section 4. Finally, conclusions are summarized in Section 5.


\section{Problem Statement}

The QSLS comprises a quadrotor UAV, a rigid string and a payload. In order to facilitate the understanding, the physical structure of the QSLS is shown in Fig. 1, where ${E_e} = \left\{ {{X_e},{Y_e},{Z_e},{O_e}} \right\}$ denotes the earth-fixed frame, ${B_b} = \left\{ {{X_b},{Y_b},{Z_b},{O_b}} \right\}$ denotes the body-fixed frame, $O_e$ is located on the ground, ${O_b}$ coincides with the centroid of the quadrotor, the angles $\alpha$ and $\beta$ represent the swing angles of the payload, respectively.
\begin{figure}
  \centering
\includegraphics[width=0.7\hsize,height=6cm]{Fig1.eps}
\caption{The structure of the QSLS}
\label{fig1}
\end{figure}
\unskip

The position loop nonlinear dynamics of the QSLS are formulated through the Newton-Euler principles as follows \cite{Yu2023, Luo2024}:
\begin{align}
	\left\{ \begin{array}{l}
		{m_Q}{{\dot V}_Q} =  - {G_Q} + {U_1} + h_0 + d\\
		{m_L}{{\dot V}_L} =  - {G_L} - h_0
	\end{array} \right.
\end{align}
where ${G_Q} = {m_Q}g{\rho _s}$, ${G_L} = {m_L}g{\rho _s}$, ${\rho _s} = {[0,0,1]^T}$, ${m_Q}$, ${m_L}$ and $g$ denote the mass of quadrotor, the mass of slung-load, and gravitational acceleration, respectively. ${V_Q} = {[{V_x},{V_y},{V_z}]^T}$ is the velocity vector of the quadrotor, ${V_L} = {[{v_x},{v_y},{v_z}]^T}$ is the velocity vector of the slung-load. ${U_1} = {[{u_x},{u_y},{u_z}]^T}$ is the control input vector, ${h_0} = {[{h_x},{h_y},{h_z}]^T} = {[h\sin \alpha \cos \beta ,h\sin \beta , - h\cos \alpha \cos \beta ]^T}$ is the cable tension vector in the body-fixed frame ${B_b}$, $h$ is the tension of the string, and $d = {[{d_x},{d_y},{d_z}]^T}$ represents the external disturbance vector.

 From Fig. 1, the spatial relationship between the quadrotor and slung-load can be mathematically expressed as
 \begin{align}
 	{\xi _L} = {\xi _Q} + {p_L}{\Theta _a}
 \end{align}
 where ${\xi _Q} = {[{x_Q},{y_Q},{z_Q}]^T}$ and ${\xi _L} = {[{x_L},{y_L},{z_L}]^T}$ denote the quadrotor and slung-load position vectors, respectively. ${p_L}$ denotes the cable length, and ${\Theta _a} = {[{\Theta _{a1}},{\Theta _{a2}},{\Theta _{a3}}]^T} = {[\sin \alpha \cos \beta ,\sin \beta , - \cos \alpha \cos \beta ]^T}$.

Differentiating equation (2) twice with respect to time, the relative acceleration dynamics between the quadrotor and its slung-load can be derived as
\begin{align}
	{\dot V_L} = {\dot V_Q} + {p_L}{\Theta _b}
\end{align}
where ${\Theta _b} = {\ddot \Theta _a} = {\left[ {{\Theta _{b1}},{\Theta _{b2}},{\Theta _{b3}}} \right]^T}$ with
\begin{align}
\left\{ \begin{array}{l}
{\Theta _{b1}}= \ddot \alpha \cos \alpha \cos \beta  - \ddot \beta \sin \alpha \sin \beta  - {{\dot \alpha }^2}\sin \alpha \cos \beta \\
~~~~~~~- {{\dot \beta }^2}\sin \alpha \cos \beta  - 2\dot \alpha \dot \beta \cos \alpha \sin \beta \\
{\Theta _{b2}} = \ddot \beta \cos \beta  - {{\dot \beta }^2}\sin \beta \\
{\Theta _{b3}} = \ddot \alpha \sin \alpha \cos \beta  + \ddot \beta \cos \alpha \sin \beta  + {{\dot \alpha }^2}\cos \alpha \cos \beta \\
~~~~~~~+ {{\dot \beta }^2}\cos \alpha \cos \beta  - 2\dot \alpha \dot \beta \sin \alpha \sin \beta
\end{array} \right.
\end{align}

According to equations (1) to (4), the kinematic equation of the QSLS is given by
\begin{align}
	{\dot V_Q} = \frac{{{U_1} - {m_L}{p_L}{\Theta _b} + d}}{{{m_Q} + {m_L}}} - g{\rho _s}
\end{align}

Based on equations (1), (4), and (5), the swing angle constraint equations are established as follows:
\begin{align}
	\left\{ \begin{array}{l}
(({m_Q} + {m_L}){{\ddot x}_Q} - ({u_x} + {d_x}))\cos \alpha \cos \beta  + (({m_Q} + {m_L}){{\ddot z}_Q}\\
 - ({u_z} + {d_z}))\sin \alpha \cos \beta  + {m_L}{p_L}(\ddot \alpha {\cos ^2}\beta  - 2\dot \alpha \dot \beta \sin \beta \cos \beta ) = 0\\
 - (({m_Q} + {m_L}){{\ddot x}_Q} - ({u_x} + {d_x}))\sin \alpha \sin \beta  + (({m_Q} + {m_L}){{\ddot y}_Q} - ({u_y} + {d_y}))\cos \beta \\
 + (({m_Q} + {m_L}){{\ddot z}_Q} - ({u_z} + {d_z}))\cos \alpha \sin \beta  + {m_L}{p_L}(\ddot \beta  + {{\dot \alpha }^2}\sin \beta \cos \beta ) = 0
\end{array} \right.
\end{align}

Furthermore, by integrating equations (1) to (6), we have
\begin{align}
	R(n)\ddot n + J(n,\dot n)\dot n + M(n) = H + d'
\end{align}
where $H = {[{U_1} - ({m_Q} + {m_L})g{\rho _s},0,0]^T}$ represents the resultant external force acting on the system, $n= {[{x_Q},{y_Q},{z_Q},\alpha ,\beta ]^T}$ denotes the state vector of QSLS, $d' = {[d,0,0]^T}$. $R(n) \in {R^{5 \times 5}}$, $J(n,\dot n) \in {R^{5 \times 5}}$, and $M(n) \in {R^5}$ are defined as the system's inertia matrix, Coriolis coupling matrix, and gravity effect vector. Their mathematical formulations can be written as
\begin{align}
	\;R(n) = \left[ {\begin{array}{*{20}{c}}
			{{R_{11}}}&0&0&{{R_{14}}}&{{R_{15}}}\\
			0&{{R_{22}}}&0&0&{{R_{25}}}\\
			0&0&{{R_{33}}}&{{R_{34}}}&{{R_{35}}}\\
			{{R_{41}}}&0&{{R_{43}}}&{{R_{44}}}&0\\
			{{R_{51}}}&{{R_{52}}}&{{R_{53}}}&{\rm{0}}&{{R_{55}}}
	\end{array}} \right]
\end{align}
\begin{align}
	J(n ,\dot n ) = \left[ {\begin{array}{*{20}{c}}
			0&0&0&{{J_{14}}}&{{J_{15}}}\\
			0&0&0&0&{{J_{25}}}\\
			0&0&0&{{J_{34}}}&{{J_{35}}}\\
			0&0&0&{{J_{44}}}&{{J_{45}}}\\
			0&0&0&{{J_{54}}}&0
	\end{array}} \right]
\end{align}
\begin{align}
	M(n ) = {[\begin{array}{*{20}{c}}
			0&0&0&{{M_{14}}}&{{M_{15}}}
		\end{array}]^T}
\end{align}
where ${R_{11}} = {R_{22}} = {R_{33}} = {m_Q} + {m_L}$, ${R_{44}} = {m_L}p_L^2{c} _\beta ^2$, ${R_{55}} = {m_L}p_L^2$, ${R_{14}} = {R_{41}}\\
={m_L}{p_L}{{\mathop{c}\nolimits} _\alpha }{{\mathop{ c}\nolimits} _\beta }$, ${R_{15}} = {R_{51}} =  - {m_L}{p_L}{{\mathop{s}\nolimits} _\alpha }{{\mathop{ s}\nolimits} _\beta }$, ${R_{34}} = {R_{43}} = {m_L}{p_L}{{\mathop{ s}\nolimits} _\alpha }{{\mathop{ c}\nolimits} _\beta }$, ${R_{25}} = {R_{52}} = {m_L}{p_L}{{\mathop{ c}\nolimits} _\beta }$, ${R_{35}} = {R_{53}} = {m_L}{p_L}{{\mathop{c}\nolimits} _\alpha }{{\mathop{ s}\nolimits} _\beta }$, ${J_{14}} =  - {m_L}{p_L}({{\mathop{ s}\nolimits} _\alpha }{{\mathop{ c}\nolimits} _\beta }\dot \alpha  + {{\mathop{ c}\nolimits} _\alpha }{{\mathop{s}\nolimits} _\beta }\dot \beta )$, ${J_{15}} =  - {m_L}{p_L}({{\mathop{ s}\nolimits} _\alpha }{{\mathop{c}\nolimits} _\beta }\dot \beta  + {{\mathop{ c}\nolimits} _\alpha }{{\mathop{s}\nolimits} _\beta }\dot \alpha )$, ${J_{25}} =  - {m_L}{p_L}{{\mathop{ s}\nolimits} _\beta }\dot \beta $, ${J_{34}} = {m_L}{p_L}({{\mathop{c}\nolimits} _\alpha }{{\mathop{ c}\nolimits} _\beta }\dot \alpha  - {{\mathop{s}\nolimits} _\alpha }{{\mathop{s}\nolimits} _\beta }\dot \beta )$, ${J_{35}} = {m_L}{p_L}({c_\alpha }{c_\beta }\dot \beta  - {s_\alpha }{s_\beta }\dot \alpha )$, ${J_{44}} =  - {m_L}p_L^2{s_\beta }{c_\beta }\dot \beta $, ${J_{45}} =  - {m_L}p_L^2{s_\beta }{c_\beta }\dot \alpha $, ${J_{54}} = {m_L}p_{_L}^2{s_\beta }{c_\beta }\dot \alpha $, ${M_{14}} = {m_L}{p_L}g{s_\alpha }{c_\beta }$, ${M_{15}} = {m_L}{p_L}g{c_\alpha }{s_\beta }$. The abbreviations ${c_*}$ and ${s_*}$ represent $\cos (*)$ and $\sin (*)$ in this work, respectively.

The control objective of this work is to design an energy function-based finite-time controller capable of tracking the desired trajectory accurately despite the presence of unknown disturbances and restraining the swing motion of the slung-load efficiently. To attain this control objective, a series of essential assumptions and properties are introduced and utilized in the subsequent stages of development.

\textbf {Assumption 1} \cite{Luo2024, Liang2023}. For dynamic analysis, the suspension mechanism is supposed as massless and inelastic.

\textbf {Assumption 2} \cite{Xian2019, Luo2024}. The payload maintains a downward position relative to the quadrotor, and the swing angles are constrained by $\left| \alpha  \right| < \frac{\pi }{2},\left| \beta  \right| < \frac{\pi }{2}$.

\textbf {Assumption 3} \cite{Chen2022,Yan2019}. There exist two positive scalars ${d_\rho }$ and ${d_\sigma }$ such that
\begin{align}
	\left\| d \right\| \le {d_\rho },\left\| {\dot d} \right\| \le {d_\sigma }
\end{align}

\textbf{Property 1} \cite{Xian2019, Liu2022, Liang2020}.  The inertia matrix $R(n)$ possesses invertibility and positive definiteness, with a positive bound ${R_q}$ satisfying $\left\| {{R^{ - 1}}(n)} \right\| \le {R_q}$.

\textbf{Remark 1}. In the domain of quadrotor slung-load transportation mission, the string is rigid and the payload is consistently positioned beneath the quadrotor. This configuration is intentionally employed to reduce the likelihood of collisions with the quadrotor, thereby ensuring comprehensive flight safety. If the payload swings above the body of the quadrotor or becomes parallel to it, this will be inconsistent with real-world scenarios. Hence, within the framework of practical engineering systems, Assumption 2 is logically reasonable and can be well-founded in many existing literatures \cite{Xian2019, Luo2024, Liang2023, Liu2022, Liang2020}. Furthermore, the energy of external disturbances is limited in practice. Otherwise, the controller will be unable to provide sufficient energy to counteract them. Therefore, Assumption 3 is reasonable for practical industrial system \cite{Chen2022,Yan2019}.

\section{Main results}
During the actual flight of the QSLS, external disturbances pose a substantial threat to flight safety. Therefore, this section introduces a compensation function observer to precisely compensate for these disturbances. Furthermore, an anti-swing control strategy founded on the energy function approach is proposed to deal with the intricate coupling dynamics between the quadrotor and its slung-load. Ultimately, the finite-time approach is employed to improve the convergence speed of the QSLS. The structure of the overall control scheme is illustrated in Fig. 2.
\begin{figure*}[t]
	\centering
	\includegraphics[width=\hsize,height=5cm]{Fig2.eps}
	\caption{Architecture of the proposed control scheme}
	\label{fig2}
\end{figure*}
\subsection{Design of Compensation Function Observer}

By reformulating equation (7), this model is adapted to support further analysis. Designing state variables ${z_1} = n$ and ${z_2} = \dot n$, it gives
\begin{align}
\left\{ \begin{array}{l}
{{\dot z}_1} = {z_2}\\
R({z_1}){{\dot z}_2} + J({z_1},{z_2}){z_2} + M({z_1}) = H + d'
\end{array} \right.
\end{align}

According to Property 1, equations (12) can be further represented as
\begin{align}
\left\{ \begin{array}{l}
{{\dot z}_1} = {z_2}\\
{{\dot z}_2} = {R^{ - 1}}({z_1})( - J({z_1},{z_2}){z_2} - M({z_1}) + H) + D
\end{array} \right.
\end{align}
where $D = {R^{ - 1}}({z_1})d'$.

In accordance with Assumption 3, it is known that $D$ is bounded. Then, considering $D$ as a new state ${z_3}$ with $\dot D = {\varepsilon _d}$, we have
\begin{align}
\left\{ \begin{array}{l}
{{\dot z}_1} = {z_2}\\
{{\dot z}_2} = {R^{ - 1}}({z_1})( - J({z_1},{z_2}){z_2} - M({z_1}) + H) + {z_3}\\
{{\dot z}_3} = {\varepsilon _d}
\end{array} \right.
\end{align}

According to equations (14), the compensation function observer for the QSLS is proposed as
\begin{align}
\left\{ \begin{array}{l}
{\dot {\hat z}_1} = {{\hat z}_2}\\
{\dot {\hat z}_2} = {R^{ - 1}}({z_1})( - J({z_1},{z_2}){z_2} - M({z_1}) + H) + {{\hat z}_3}\\
{\dot {\hat z}_3} = {\eta _1}{N_1}{\lambda _1} + ({\eta _2}{N_2} + {N_1}){\lambda _2} + {N_2}{\lambda _3}\\
{{\hat z}_3} = {z_0} + {N_1}{\lambda _1} + {N_2}{\lambda _2}\\
{{\dot z}_0} = {\eta _1}{N_1}{\lambda _1} + {\eta _2}{N_2}{\lambda _2}
\end{array} \right.
\end{align}
where ${\hat z_1}$, ${\hat z_2}$ and ${\hat z_3}$ are the estimates of ${z_1}$, ${z_2}$ and ${z_3}$, respectively. ${z_0}$ is the intermediate variable, ${\eta _1} > 0$ and ${\eta _2} > 0$ are the positive constants, ${N_1} \in {R^{5 \times 5}}$ and ${N_2} \in {R^{5 \times 5}}$ are the designed positive definite matrixes. ${\lambda _1} = {z_1} - {\hat z_1}$, ${\lambda _2} = {z_2} - {\hat z_2}$ and ${\lambda _3} = {z_3} - {\hat z_3}$ are the estimation errors of ${z_1}$, ${z_2}$ and ${z_3}$, respectively.

Differentiating ${\lambda _i}(i = 1,2,3)$ with respect to time gives
\begin{align}
	{\dot \lambda _1}&= {\dot z_1} -\dot {\hat z}_1 = {z_2} - {\hat z_2} = {\lambda _2}\\
	{\dot \lambda _2}&= {\dot z_2} -\dot {\hat z}_2 = {z_3} - {\hat z_3} = {\lambda _3}\\
	{{\dot \lambda }_3}&= {\varepsilon _d} - {\eta _1}{N_1}{\lambda _1} - {\eta _2}{N_2}{\lambda _2} - {N_1}{{\dot \lambda }_1} - {N_2}{{\dot \lambda }_2}\nonumber\\
	&= {\varepsilon _d} - {\eta _1}{N_1}{\lambda _1} - {\eta _2}{N_2}{\lambda _2} - {N_1}{\lambda _2} - {N_2}{\lambda _3}\nonumber\\
	&=  - {\eta _1}{N_1}{\lambda _1} - ({\eta _2}{N_2} + {N_1}){\lambda _2} - {N_2}{\lambda _3} + {\varepsilon _d}
\end{align}

By defining $\Upsilon  = {[\lambda _1^T,\lambda _2^T,\lambda _3^T]^T}$, the following relationship is obtained
\begin{align}
	\dot \Upsilon&= \left[ {\begin{array}{*{20}{c}}
			{{0_{5 \times 5}}}&{{I_{5 \times 5}}}&{{0_{5 \times 5}}}\\
			{{0_{5 \times 5}}}&{{0_{5 \times 5}}}&{{I_{5 \times 5}}}\\
			{ - {\eta _1}{N_1}}&{ - ({\eta _2}{N_2} + {N_1})}&{ - {N_2}}
	\end{array}} \right]\Upsilon  + \left[ {\begin{array}{*{20}{c}}
			{{0_{5 \times 1}}}\\
			{{0_{5 \times 1}}}\\
			{{\varepsilon _d}}
	\end{array}} \right]\nonumber\\
	&= {\varpi _\lambda }\Upsilon  + {\varepsilon _e}
\end{align}
where the subscripts $5 \times 5$ and $5 \times 1$ specify the dimensional information of matrix. ${0_{5 \times 5}}$ is the zero matrix and ${I_{5 \times 5}}$ is the identity matrix. Moreover, the bounded ${\varepsilon _d}$ implies ${\varepsilon _e}$ is also bounded.

Here, by selecting parameters properly, ${\varpi _\lambda }$ can be guaranteed to be a Hurwitz matrix. This implies the existence of a positive definite matrix ${Q_\lambda }$ verifying
\begin{align}
	\varpi _\lambda ^T{Q_\lambda } + {Q_\lambda }{\varpi _\lambda } =  - {W_\lambda }
\end{align}
where ${W_\lambda }$ is the positive definite matrix.

The proposed Lyapunov function candidate is given by
\begin{align}
	{V_1}(t) = {\Upsilon ^T}{Q_\lambda }\Upsilon
\end{align}

By invoking equations (19) to (20), we can obtain
\begin{align}
	{{\dot V}_1}(t)&= {\Upsilon ^T}{Q_\lambda }({\varpi _\lambda }\Upsilon  + {\varepsilon _\lambda }) + {({\varpi _\lambda }\Upsilon  + {\varepsilon _e})^T}{Q_\lambda }\Upsilon \nonumber\\
	&= {\Upsilon ^T}({Q_\lambda }{\varpi _\lambda } + \varpi _\lambda ^T{Q_\lambda })\Upsilon  + 2{\Upsilon ^T}{Q_\lambda }{\varepsilon _e}\nonumber\\
	&\le  - {\Upsilon ^T}({W_\lambda } - {I_{15 \times 15}})\Upsilon  + {\left\| {{Q_\lambda }{\varepsilon _e}} \right\|^2}\nonumber\\
	&\le  - {\tau _1}{\Upsilon ^T}\Upsilon  + {\varepsilon _{dm}}
\end{align}
where ${\tau _1} = {\lambda _{\min }}({W_\lambda } - {I_{15 \times 15}})$ and ${\varepsilon _{dm}} = {\left\| {{Q_\lambda }{\varepsilon _e}} \right\|^2}$.

\subsection{Design of Finite-time Anti-Swing Control}
To streamline the controller design process, the following lemmas are presented

\textbf {Lemma 1}\cite{Tian2019, Chen2022}. Consider the positional loop equations for QSLS as equations (5) and (6). If there is a smooth positive definite function $V(x)$ such that $\dot V(x) \le  - {\delta _1}{V^r}(x) + {\delta _2}$ always holds, where ${\delta _1} > 0$, $0 < r < 1$ and $0 < {\delta _2} < \infty $ are real numbers, then the position of QSLS is finite-time stable. Meanwhile, the settling time ${T_{st}}$ can be computed by ${T_{st}} \le \frac{1}{{(1 - r)\vartheta {\delta _1}}}[{V^{1 - r}}(x(0)) - {(\frac{{{\delta _2}}}{{(1 - \vartheta ){\delta _1}}})^{\frac{{1 - r}}{r}}}]$ with $0 < \vartheta  < 1$ being a constant.

\textbf {Lemma 2}\cite{Yan2021, Liu2022}. For any real numbers ${\varepsilon _i}(i = 1,2, \ldots ,n)$, the following relationship holds
\begin{align}
	\left\{ \begin{array}{l}
		{(\sum\limits_{i = 1}^n {\left| {{\varepsilon _i}} \right|} )^\nu } \le \sum\limits_{i = 1}^n {{{\left| {{\varepsilon _i}} \right|}^\nu }} \\
		(\sum\limits_{i = 1}^n {{{\left| {{\varepsilon _i}} \right|}^2}{)^\rho }}  \le {(\sum\limits_{i = 1}^n {{{\left| {{\varepsilon _i}} \right|}^\rho }} )^2}
	\end{array} \right.
\end{align}
where $0 < \nu  < 1$ and $0 < \rho  < 2$ are constants.

\textbf {Lemma 3}\cite{Yan2021}. For any set of positive constants ${b _1}$, ${b _2}$ and ${b _3}$, the following inequation holds
\begin{align}
\left| \sigma_1 \right|^{b_1} \left| \sigma_2 \right|^{b_2} &\leq \frac{b_1}{b_1 + b_2} b_3 \left| \sigma_1 \right|^{b_1 + b_2}  + \frac{b_2}{b_1 + b_2} b_3^{\frac{b_1}{b_2}} \left| \sigma_2 \right|^{b_1 + b_2}
\end{align}
where ${\sigma _1}$ and ${\sigma _2}$ are real variables.

Based on equation (5), the following tracking error vectors are defined:
\begin{align}
		{e_1} &= {\xi _Q} - {\xi _{{Q_d}}}\\
		{e_2} &= {V_Q} - {V_{{Q_d}}}
\end{align}

Taking the derivative of $e_1$ yields
\begin{align}
	{\dot e_1} = {\dot \xi _Q} - {\dot \xi _{{Q_d}}} = {e_2} + {V_{{Q_d}}} - {\dot \xi _{{Q_d}}}
\end{align}

The virtual control law is designed as
\begin{align}
	{V_{{Q_d}}} = {\dot \xi _{{Q_d}}} - e_1^{2r - 1}
\end{align}
where $e_1^{2r - 1} = {\left[ {e_{11}^{2r - 1},e_{12}^{2r - 1},e_{13}^{2r - 1}} \right]^T}$, $r \in \left( {0,1} \right)$ is a designed constant.

Substituting equation (28) into equation (27) yields
\begin{align}
{\dot e_1} = {e_2} - e_1^{2r - 1}
\end{align}

The Lyapunov function candidate is selected as
\begin{align}
{V_2}(t) = \frac{1}{2}e_1^T{S_1}{e_1}
\end{align}
where ${S_1} = {\text{diag}}\left\{ {{S_{11}},{S_{12}},{S_{13}}} \right\}$ is the designed positive definite diagonal matrix.

Taking the derivative of ${{V}_{2}}(t)$ and invoking equation (29) yields
\begin{align}
{{\dot V}_2}(t)= e_1^T{S _1}{{\dot e}_1}= e_1^T{S_1}{e_2} - e_1^T{S _1}e_1^{2r - 1}
\end{align}

To simultaneously achieve trajectory tracking and anti-swing control of the QSLS, a finite-time swing rejection control scheme is derived from the energy function of the QSLS. First, the kinetic energy of the quadrotor is defined as
\begin{align}
{f_Q} = \frac{1}{2}{m_Q}(\dot x_Q^2 + \dot y_Q^2 + \dot z_Q^2)
\end{align}

Differentiating equation (32) yields
\begin{align}
{{\dot f}_Q} = {{\dot x}_Q}\left( {{m_Q}{{\ddot x}_Q}} \right) + {{\dot y}_Q}\left( {{m_Q}{{\ddot y}_Q}} \right) + {{\dot z}_Q}\left( {{m_Q}{{\ddot z}_Q}} \right)
\end{align}

Subsequently, the kinetic energy of slung-load is expressed as
\begin{align}
{f_L} = \frac{1}{2}{m_L}(\dot x_L^2 + \dot y_L^2 + \dot z_L^2)
\end{align}

Taking the derivative of ${f_L}$ gives
\begin{align}
{{\dot f}_L} = {{\dot x}_L}\left( {{m_L}{{\ddot x}_L}} \right) + {{\dot y}_L}\left( {{m_L}{{\ddot y}_L}} \right) + {{\dot z}_L}\left( {{m_L}{{\ddot z}_L}} \right)
\end{align}

Differentiating equation (2) yields
\begin{align}
	{\dot \xi _L} = {\dot \xi _Q} + \Lambda
\end{align}
where\begin{align*}
\Lambda  = \left[ {\begin{array}{*{20}{c}}
{{\Lambda _x}}\\
{{\Lambda _y}}\\
{{\Lambda _z}}
\end{array}} \right] = {p_L}{{\dot \Theta }_a} = \left[ {\begin{array}{*{20}{c}}
{{p_L}(\cos \alpha \cos \beta \dot \alpha  - \sin \alpha \sin \beta \dot \beta )}\\
{{p_L}\cos \beta \dot \beta }\\
{ - {p_L}(\sin \alpha \cos \beta \dot \alpha  + \cos \alpha \sin \beta \dot \beta )}
\end{array}} \right].
\end{align*}

Substituting equations (1) and (36) into equation (35), it gives
\begin{align}
\dot{f}_L &= \dot{x}_Q \left( -h \sin \alpha \cos \beta \right) + \dot{y}_Q \left( -h \sin \beta \right)  + \dot{z}_Q \left( -h \cos \alpha \cos \beta  \right) \nonumber \\
  &\ - m_L g p_L \left( \sin \alpha \cos \beta \dot{\alpha} + \cos \alpha \sin \beta \dot{\beta} \right)
\end{align}

Then, the position of the slung-load is defined as the zero potential energy plane when the swing angle is set to zero. Consequently, the potential energy equation of the slung-load can be expressed as follows:
\begin{align}
	{f_{Lp}} = {p_L}{m_L}g(1 - \cos \alpha \cos \beta )
\end{align}

The total energy function ${f'_L}$ containing equations (34) and (38) is constructed as
\begin{align}
	{f'_L} &= {f_L} + {f_{Lp}}\nonumber \\
           &=\frac{1}{2}{m_L}(\dot x_L^2 + \dot y_L^2 + \dot z_L^2) + {p_L}{m_L}g(1 - \cos \alpha \cos \beta )
\end{align}

By differentiating equation (39), it can be obtained that
\begin{align}
{{\dot f'}_L} = {{\dot x}_Q}\left( { - {h}\sin \alpha \cos \beta } \right) + {{\dot y}_Q}\left( { - {h}sin\beta } \right)+ {{\dot z}_Q}\left( { - {h}\cos \alpha \cos \beta} \right)
\end{align}

Invoking equations (32) and (39), the complete energy function is constructed as
\begin{align}
f &= S_Q f_Q + S_L f'_L \nonumber \\
  &= \frac{1}{2}S_Q m_Q (\dot{x}_Q^2 + \dot{y}_Q^2 + \dot{z}_Q^2)+ \frac{1}{2}S_L m_L (\dot{x}_L^2 + \dot{y}_L^2 + \dot{z}_L^2) \nonumber \\
    &\  + S_L p_L m_L g (1 - \cos\alpha \cos\beta)
\end{align}
where ${S _Q} > 0$ and ${S _L} > 0$ are energy coefficients.

Finally, in order to combine the energy function with the velocity error of the QSLS, an auxiliary energy function is defined as
\begin{align}
{f_d} &=   \frac{1}{2}{S_Q}{m_Q}\left( {V_{xd}^2 + V_{yd}^2 + \dot V_{zd}^2} \right) + \frac{1}{2}{S_L}{m_L}\left( {v_{xd}^2 + v_{yd}^2 + v_{zd}^2} \right) \nonumber \\
    &\  - {S_Q}{m_Q}\left( {{{V}_{x}}{{V}_{xd}} + {{V}_{y}}{{V}_{yd}} + {{V}_{z}}{{V}_{zd}}} \right) - {S_L}{m_L}\left( {{{v}_{x}}{{v}_{xd}} + {{v}_{y}}{{v}_{yd}} + {{v}_{z}}{{v}_{zd}}} \right)
\end{align}

Combining it with equation (41) to form a new energy function as follows:
\begin{align}
f' &= f + {f_d}= \frac{1}{2}{S_Q}{m_Q}(\dot x_Q^2 + \dot y_Q^2 + \dot z_Q^2) + \frac{1}{2}{S_Q}{m_Q}( {V_{xd}^2 + V_{yd}^2 + \dot V_{zd}^2} )\nonumber \\
 &\ - {S_Q}{m_Q}( {{V_x}{V_{xd}} + {V_y}{V_{yd}} + {V_z}{V_{zd}}} )+ \frac{1}{2}{S_L}{m_L}(\dot x_L^2 + \dot y_L^2 + \dot z_L^2) \nonumber \\
 &\ + \frac{1}{2}{S_L}{m_L}( {v_{xd}^2 + v_{yd}^2 + v_{zd}^2} )- {S_L}{m_L}( {{v_x}{v_{xd}} + {v_y}{v_{yd}} + {v_z}{v_{zd}}} )\nonumber \\
 &\ + {S_L}{p_L}{m_L}g(1 - \cos \alpha \cos \beta )\nonumber \\
 &= \frac{1}{2}{S_Q}{m_Q}(V_x^2 + V_y^2 + V_z^2) + \frac{1}{2}{S_Q}{m_Q}( {V_{xd}^2 + V_{yd}^2 + \dot V_{zd}^2})\nonumber \\
 &\ - {S_Q}{m_Q}( {{V_x}{V_{xd}} + {V_y}{V_{yd}} + {V_z}{V_{zd}}} )+ \frac{1}{2}{S_L}{m_L}(v_x^2 + v_y^2 + v_z^2) \nonumber \\
 &\ + \frac{1}{2}{S_L}{m_L}( {v_{xd}^2 + v_{yd}^2 + v_{zd}^2})- {S_L}{m_L}( {{v_x}{v_{xd}} + {v_y}{v_{yd}} + {v_z}{v_{zd}}} )\nonumber \\
 &\ + {S_L}{p_L}{m_L}g(1 - \cos \alpha \cos \beta )\nonumber \\
 &= \frac{1}{2}{S_Q}{m_Q}e_2^T{e_2} + \frac{1}{2}{S_L}{m_L}{L^T}L + {S_L}{p_L}{m_L}g(1 - \cos \alpha \cos \beta )
\end{align}
where ${L} = {V _L} - {V _{Ld}}$.

 By Assumption 2, the inequality $(1 - \cos \alpha \cos \beta ) \ge 0$ holds, which implies that $f'$  is a positive definite function.

The relationship between the desired trajectories of the slung-load and the quadrotor is given by
\begin{align}
{V _{Qd}} = {V _{Ld}}
\end{align}

Finally, since there is no term directly related to ${L}$ in the QSLS model, it is necessary to transform the term. By invoking equations (36) and (44), equation (43) can be rewritten as follows:
\begin{align}
f' &= \frac{1}{2}\left( {{S _Q}{m_Q} + {S_L}{m_L}} \right)e_2^T{e_2} + {S _L}{m_L}{p_L}{\Lambda ^T}{e_2}\nonumber \\
&\  + {S _L}{p_L}{m_L}g(1 - \cos \alpha \cos \beta ) + \frac{1}{2}{S _L}{m_L}p_L^2{\Lambda ^T}\Lambda
\end{align}

From equations (1), (33), (36), (40), and (44), the derivative of $f'$ is given by
\begin{align}
\dot{f}' & = {S_Q}e_2^T(m_Q\dot{V}_Q - m_Q\dot{V}_{Qd}) + {S_L}L^T(m_L\dot{V}_L - m_L\dot{V}_{Ld}) \nonumber \\
&\  + {S_L}p_L m_L g(\sin\alpha \cos\beta \dot{\alpha} + \cos\alpha \sin\beta \dot{\beta}) \nonumber \\
& = {S_Q}e_2^T(m_Q\dot{V}_Q - m_Q\dot{V}_{Qd})  + {S_L}(e_2 + \Lambda)^T(-G_L - h_0 - m_L\dot{V}_d) \nonumber \\
&\  + {S_L}p_L m_L g(\sin\alpha \cos\beta \dot{\alpha} + \cos\alpha \sin\beta \dot{\beta}) \nonumber \\
&= {S_Q}e_2^T(m_Q\dot{V}_Q - m_Q\dot{V}_{Qd})- {S_L}m_L\Lambda^T\dot{V}_d  \nonumber \\
&\ + {S_L}e_2^T(-G_L - G_Q + U_1 + d - m_Q\dot{V}_Q - m_L\dot{V}_{Ld}) \nonumber \\
& = e_2^T(({S_Q} - {S_L}){m_Q}{{\dot V}_Q} - {S_L}( - {G_L} - {G_Q} + {U_1} + d - {m_L}{{\dot V}_{Ld}})) \nonumber \\
&\ - {S_L}{m_L}{\Lambda ^T}{{\dot V}_d}
\end{align}
By substituting equation (5) into equation (46), the following result can be obtained
\begin{align}
\dot f' &= e_2^T(\frac{{{m_Q}{S_Q} + {m_L}{S_L}}}{{{m_Q} + {m_L}}}{U_1} - \frac{{({S_Q} - {S_L}){m_Q}{m_L}{p_L}}}{{{m_Q} + {m_L}}}{\Theta _b} - ({S_Q}{m_Q} \nonumber \\
&\ + {S_L}{m_L})g{\rho _s}+ \frac{{{m_Q}{S_Q} + {m_L}{S_L}}}{{{m_Q} + {m_L}}}d - ({m_Q}{S_Q} + {m_L}{S_L}){{\dot V}_{Qd}}) \nonumber \\
&\ - {S_L}{m_L}{\Lambda ^T}{{\dot V}_d}
\end{align}

The estimate ${\hat z_3}$ of ${z_3}$ is obtained from the compensation function observer designed in the previous section, which is related to $\hat d$ as
\begin{align}
\hat d = {I_q}R({z_1}){\hat z_3}
\end{align}
where ${I_q} = \left[ {\begin{array}{*{20}{c}}
1&0&0&0&0\\
0&1&0&0&0\\
0&0&1&0&0
\end{array}} \right]$.

Then, based on the QSLS position model (5) and the energy function (45), the finite-time anti-swing controller is designed as follows:
\begin{align}
U_1 &= k_1\Bigl( - k_2{S_2}e_2^{2r - 1} + k_3 m_Q m_L u_L \Theta _b   - k_4 \hat{d}_1  - \frac{1}{2}k_4^2{e_2}\nonumber \\
&\ + k_2 g{\rho _s}- {S _1} e_1 + k_2 \dot{V}_{Qd} - \frac{1}{2}\frac{{{e_2}m_L^2S _L^2{\Lambda ^T}\Lambda }}{{e_2^T{e_2}}}\Bigr)
\end{align}
where $e_2^{2r - 1} = {\left[ {e_{21}^{2r - 1},e_{22}^{2r - 1},e_{23}^{2r - 1}} \right]^T}$, ${k_1} = \frac{{{m_Q} + {m_L}}}{{{S _Q}{m_Q} + {S _L}{m_L}}}$, ${k_2} = {S _Q}{m_Q} + {S_L}{m_L}$, ${k_3} = \frac{{({S _Q} - {S_L})}}{{{m_Q} + {m_L}}}$, ${k_4} = \frac{1}{{{k_1}}}$,  ${S_2} = {\text{diag}}\left\{ {{S_{21}},{S_{22}},{S_{23}}} \right\}$  is the designed positive definite matrix.

Selecting the Lyapunov function candidate as
\begin{align}
	{V_3}(t) =  {V_2}(t) + f'
\end{align}

By substituting equation (45) into equation (50), the following result can be obtained
\begin{align}
V_3(t) = \frac{1}{2}e_1^T {S _1} e_1 + \frac{1}{2}k_2 e_2^T e_2 + {k_5} \Lambda^T e_2+ \frac{1}{2}{k_5}{p_L}{\Lambda ^T}\Lambda + C
\end{align}
where $C = {k_5}g(1 -\cos \alpha \cos \beta ),$ ${k_5} = {S _L}{m_L}{p_L}$.

Finally, by invoking equations (31), (47) and (49), the derivative of equation (51) can be reformulated as
\begin{align}
    \dot{V}_3(t) &= \dot{V}_2(t) + \dot{f}' \nonumber\\
    &= e_1^TS_1(e_2 - e_1^{2r - 1})+ e_2^T(\frac{m_Q S_Q + m_L S_L}{m_Q + m_L}U_1- \frac{(S_Q - S_L)m_Q m_L p_L}{m_Q + m_L}\Theta_b) \nonumber\\
   &\ - (S_Q m_Q + S_L m_L)g\rho_s+ \frac{m_Q S_Q + m_L S_L}{m_Q + m_L}d - (m_Q S_Q + m_L S_L)\dot{V}_{Qd} \nonumber\\
    &\  - \frac{1}{2}\frac{{{e_2}m_L^2 S_L^2{\Lambda ^T}\Lambda }}{{e_2^T{e_2}}})- S_L m_L\Lambda^T\dot{V}_{Qd} \nonumber\\
&\leq e_1^T S_1e_2 - e_1^T S_1e_1^{2r - 1}+ \frac{1}{2}\dot V_{Qd}^T{\dot V_{Qd}}+ e_2^T(- k_2 S_2e_2^{2r - 1}- S_1e_1\nonumber\\
&\ + k_4\tilde{d}_1- \frac{1}{2}k_4^2e_2) \nonumber\\
&\leq - e_1^TS_1e_1^{2r - 1}- k_2e_2^TS_2e_2^{2r - 1}  + \frac{1}{2}\tilde{d}_1^T\tilde{d}_1 + {\varepsilon _{Qd}}
\end{align}
where ${{\tilde d}_1} = ({d_1} - {{\hat d}_1})$,  ${\varepsilon _{Qd}} = \frac{1}{2}\dot V_{Qd}^T{\dot V_{Qd}}$.


\subsection{Stability Analysis}
To summarize the core contributions, the following theorem is presented:

\textbf {Theorem 1.} \emph{Consider the disturbed QSLS nonlinear model (7). The compensation function observer is designed (15). By applying the robust finite-time anti-swing control strategy (49), the swing angles of the slung-load can be suppressed efficiently and all error signals are guaranteed to be bounded, enabling the system output to track the desired trajectory.}

\textbf {Proof.} Consider the Lyapunov function candidate as
\begin{align}
{V_4}(t) &= {V_1}(t) + {V_3}(t)\nonumber\\
 &= {\Upsilon ^T}{Q_\lambda }\Upsilon  + \frac{1}{2}e_1^T{S_1}{e_1} + \frac{1}{2}{k_2}e_2^T{e_2}\nonumber\\
 &\ + {k_5}{\Lambda ^T}{e_2} + \frac{1}{2}{k_5}{p_L}{\Lambda ^T}\Lambda  + C
\end{align}

Invoking equations (22), (31) and (52), the time derivative of ${V_4}(t)$ is given by
\begin{align}
{{\dot V}_4}(t) &= {{\dot V}_1}(t) + {{\dot V}_3}(t)\nonumber\\
&\; \le  - {\tau _1}{\Upsilon ^T}\Upsilon  + {\varepsilon _{dm}} - \sum\limits_{i = 1}^3 {{S_{1i}}e_{1i}^{2r}}  - {k_2}\sum\limits_{i = 1}^3 {{S_{2i}}e_{2i}^{2r}}  + {\varepsilon _{Qd}}\nonumber\\
&\ + \frac{1}{2}{{\tilde d}_1}^T{{\tilde d}_1}\; - k_5^r{\Lambda ^T}e_2^Te_2^{r - 1}{\Lambda ^{r - 1}} + k_5^r{\Lambda ^T}e_2^Te_2^{r - 1}{\Lambda ^{r - 1}}\nonumber\\
&\ - {C^r} + {C^r} - \frac{1}{{{2^r}}}k_5^rp_L^r{\Lambda ^T}{\Lambda ^{2r - 1}} + \frac{1}{{{2^r}}}k_5^rp_L^r{\Lambda ^T}{\Lambda ^{2r - 1}}\nonumber\\
 &\le  - {\tau _1}{\Upsilon ^T}\Upsilon  + {\varepsilon _{dm}} - \sum\limits_{i = 1}^3 {{S_{1i}}e_{1i}^{2r}}  - {k_2}\sum\limits_{i = 1}^3 {{S_{2i}}e_{2i}^{2r}} \nonumber\\
&\ + \frac{1}{2}{{\tilde d}_1}^T{{\tilde d}_1} + \frac{1}{2}e_2^Te_2^{2r - 1}\; - k_5^r{\Lambda ^T}e_2^Te_2^{r - 1}{\Lambda ^{r - 1}} + {\varepsilon _{Qd}}\nonumber\\
&\ - \frac{1}{{{2^r}}}k_5^rp_L^r{\Lambda ^T}{\Lambda ^{2r - 1}} - {C^r} + \frac{1}{2}k_5^r{\Lambda ^T}{\Lambda ^{2r - 1}} + {C^r}\nonumber\\
&\; \le  - \sum\limits_{i = 1}^3 {{S_{1i}}e_{1i}^{2r}}  - {k_2}\sum\limits_{i = 1}^3 {{S_{3i}}e_{2i}^{2r}}  - k_5^r{\Lambda ^T}e_2^Te_2^{r - 1}{\Lambda ^{r - 1}}\nonumber\\
&\ - \frac{1}{{{2^r}}}k_5^rp_L^r{\Lambda ^T}{\Lambda ^{2r - 1}} - {C^r} - {\Pi _1} + {\Pi _2}
\end{align}
where ${S_3} = diag\left\{ {{S_{31}},{S_{32}},{S_{32}}} \right\} = {k_2}{S_2} - \frac{1}{2}{I_{3 \times 3}}$, ${\Pi _1} = {\tau _1}{\Upsilon ^T}\Upsilon$,  $\Pi_2 = \frac{1}{2} \tilde{d}_1^T \tilde{d}_1+\varepsilon_{dm} + k_5^r \left( \frac{1}{2} + \frac{p_L^r}{2^r} \right) \Lambda^T \Lambda^{2r-1} + C^r + \varepsilon_{Qd}$.

By utilizing Lemma 2, the following results are obtained:
 \begin{align}
- \sum\limits_{i = 1}^3 S_{1i} e_{1i}^{2r}
\le - \overline{S}_{1m} \left( \frac{1}{2} \sum\limits_{i = 1}^3 S_{1i} e_{1i}^2 \right)^r
 \end{align}
\begin{align}
- k_2 \sum_{i = 1}^3 S_{3i} e_{2i}^{2r}
\le - S_{3m} \sum_{i = 1}^3 e_{2i}^{2r}
\le - \overline{S}_{3m} \left( \frac{k_2}{2} \sum_{i = 1}^3 e_{2i}^2 \right)^r
\end{align}
where ${S _{3m}} = \lambda_{min} (S _3)$, $\bar{S}_{3m} = S_{3m} 2^r k_2^{-r}$, $\bar{S}_{1m} = 2^r$.

According to Lemma 3, when taking ${\sigma _1} = {\Pi _1}$, ${\sigma _2} = 1$, ${b _1} = r$, ${b _2} = 1 - r $ and ${b _3} = \frac{1}{r }$, the following is obtained
\begin{align}
	 - {\Pi _1} \le  - {\Pi _1}^r + (1 - r){\frac{1}{r}^{\frac{r}{{1 - r}}}}
\end{align}

Invoking equations (55), (56), and (57), equation (54) can be rewritten in the form
\begin{align}
{{\dot V}_4}(t)& \le  - {{\bar S}_{1m}}{\left( {\frac{1}{2}\sum\limits_{i = 1}^3 {{S_{1i}}} e_{1i}^2} \right)^r} - {{\bar S}_{3m}}{\left( {\frac{{{k_2}}}{2}\sum\limits_{i = 1}^3 {e_{2i}^2} } \right)^r} - k_5^r{\Lambda ^T}e_2^Te_2^{r - 1}{\Lambda ^{r - 1}}\nonumber\\
&\ - \frac{1}{{{2^r}}}k_5^rp_L^r{\Lambda ^T}{\Lambda ^{2r - 1}} - {C^r} - \Pi _1^r + (1 - r){\left( {\frac{1}{r}} \right)^{\frac{r}{{1 - r}}}} + {\Pi _2}\nonumber\\
 &\le  - {\Pi _3}V_4^r(t) + {\Pi _4}
\end{align}
where ${\Pi _3} = \min \{ {\bar{S}_{1m},\bar{S}_{3m}},1\}$, and ${\Pi _4} = (1 - r ){\frac{1}{r }^{\frac{r}{{1 -r }}}} + {\Pi _2}$.

The system exhibits finite-time convergence as established by Lemma 1. Furthermore, the upper bound of the convergence time is given by ${T_{st}} \le \frac{1}{{(1 - r)\vartheta {\delta _1}}}[V_{^4}^{1 - r}(x(0)) - {(\frac{{{\delta _2}}}{{(1 - \vartheta ){\delta _1}}})^{\frac{{1 - r}}{r}}}]$. The proof is completed.

\textbf {Remark 2.} In this section, the energy function method is employed to suppress the swing angle of the payload. In the aforementioned control design process, the energy function is used to construct the Lyapunov function. Through rigorous derivation and proof, it can be concluded that the Lyapunov function is monotonically decreasing, which means the energy function is also monotonically decreasing. Considered the definition of energy function, it is noted that it consists of the kinetic energy and potential energy of the payload. Hence, as the energy function decreases continuously, both the kinetic energy and potential energy gradually diminish, and the swing angles will eventually converge to an equilibrium state. This is precisely the principle by which the energy function method suppresses the swing angle of the payload.

\textbf {Remark 3.} In this section, the compensation function observer method is adopted to estimate the unknown disturbance. Compared with the traditional ESO (its specific design form is given in the simulation), the form of the error system (16)-(18) is a standard cascade system and it is more simple for the control design. More importantly, both $\lambda_1$ and $\lambda_2$ are utilized to observe the unknown disturbance. In other words, different from only using $\lambda_1$ in the traditional ESO-based appraoch, all system information is fully usage in (15). Hence, the developed compensation function observer has higher observation accuracy.

\section{Simulation Results}

This section  validates the control performance of the QSLS under the proposed control method. The physical parameters of the QSLS are set as follows:
\begin{align*}
	{m_Q}= 0.468{\kern 1pt} {\kern 1pt} {\kern 1pt} {\kern 1pt} {\kern 1pt} {\text{kg}}, {m_L} = 0.068{\kern 1pt} {\kern 1pt} {\kern 1pt} {\kern 1pt} {\text{kg}}, {p_L}= 0.9{\kern 1pt} {\kern 1pt} {\kern 1pt} {\text{m}}, g = 9.81{\kern 1pt} {\kern 1pt} {\kern 1pt} {\text{m/}}{{\rm{s}}^{\rm{2}}}
\end{align*}

The initial swing angles, position and attitude angles of the QSLS are assumed as: ${x_Q}_0 = {y_Q}_0 = {z_Q}_0 = 0$ m, and ${\alpha _0} = {\beta _0} = 0$ rad. The expected position of the quadrotor is selected as ${\xi _{Qd}} = {[0.9\cos (0.2t),1 + \sin (0.2t),2.5]^T}$m. The external disturbances $d$ are supposed as
\begin{align*}
	d = \left[ \begin{array}{l}
		1.6\sin (0.3t)\\
		2.1\sin (0.4t)\\
		1.2\sin (0.02t)
	\end{array} \right]
\end{align*}

Meanwhile, the selection of user-specified parameters is ${\eta _1} = 0.1$, ${\eta _2} = 2$, ${{N_1}} = {\text{diag}}\left\{ {2,2,2,2,2} \right\}$, ${{N_2}} = {\text{diag}}\left\{ {20,20,20,20,20} \right\}$, ${S_Q} = 0.011$, ${S _L} = 26$, $r = 0.9$, ${{S _1}} = {\text{diag}}\left\{ {15,12,10} \right\}$, ${{S _2}} = {\text{diag}}\left\{ {2.1,1.85,4.5} \right\}$.

The PID controller is designed as
\begin{align*}
F(t) =  - {s_{{\rm{p1}}}}{e_1}(t) - {s_{{\rm{i1}}}}\int {{e_1}(\tau )d\tau }  - {s_{{\rm{d1}}}}{{\dot e}_1}(t)\\
 + {s_{{\rm{p2}}}}{e_\Omega }(t) + {s_{{\rm{i2}}}}\int {{e_\Omega }(\tau )d\tau }  + {s_{{\rm{d2}}}}{{\dot e}_\Omega }(t)
\end{align*}
where ${e_\Omega } = {\left[ {\alpha  - {\alpha _d},\beta  - {\beta _d}} \right]^T}$, ${s_{{\rm{p1}}}}$, ${s_{{\rm{i1}}}}$, ${s_{{\rm{d1}}}}$, ${s_{{\rm{p2}}}}$, ${s_{{\rm{i2}}}}$ and ${s_{{\rm{d2}}}}$ are parameter matrices.

\begin{figure}
	\centering
	\includegraphics[width=0.8\hsize,height=7cm]{Fig3.eps}
	\caption{Tracking results of swing angles}
	\label{fig3}
\end{figure}

\begin{figure}
	\centering
	\includegraphics[width=0.8\hsize,height=8cm]{Fig4.eps}
	\caption{Comparison anti-swing results under the proposed energy function method and PID method}
	\label{fig8}
\end{figure}

The simulation results are presented in Figs. 3-10. Fig. 3 shows the comparison results of whether the swing angles are suppressed, where the black lines (Ref.) represent the expected trajectories, the red lines (PF) represent the swing angles under the energy function method, and the blue lines (WA) denote the swing angles without control. From Fig. 3, it can be seen that if the swing angles are not controlled, it will continue to swing left and right, which is detrimental to flight safety. However, under the proposed energy function-based method, the swing angles can converge to the neighborhood of zero in a short time. Meanwhile, in order to reveal the advantage of the energy function method, the comparison anti-swing results are provided in Fig. 4, where the blue lines (PID) denote the swing angles under the PID controller. From Fig. 4, it is observed that the proposed energy function-based method enables the swing angles to have a smaller overshoot and a faster convergence speed.

\begin{figure}
	\centering
	\includegraphics[width=0.8\hsize,height=10cm]{Fig5.eps}
	\caption{Tracking results of position loop}
	\label{fig4}
\end{figure}


\begin{figure}
	\centering
	\includegraphics[width=0.8\hsize,height=8cm]{Fig6.eps}
	\caption{Three-dimensional tracking results of position loop}
	\label{fig5}
\end{figure}

Fig. 5 illustrates the impact of external unknown disturbances on the tracking performance of the QSLS, where the black lines (Ref.) represent the reference trajectories, the red lines (PF) refer to the actual trajectory under the proposed control scheme, and the blue lines (WDO) depict the tracking results with the disturbance being not suppressed. Fig. 5 clearly demonstrates that external disturbances significantly degrade the safety performance of the QSLS. If the unknown disturbances cannot be addressed in a timely manner, the stability of the QSLS will be implicated. In addition, to present the control effect more clearly, the 3D tracking results of position loop are provided in Fig. 6.

To further indicate the superiority of the developed compensation function observer, the ESO method and the adaptive disturbance observer (ADO) method are compared. The ESO is designed as
\begin{align*}
	\left\{ \begin{array}{l}
		{\lambda _1} = {z_1} - {{\hat z}_1}\\
		{\dot {\hat z}_1} = {{\hat z}_2} + {N_{s1}}{\lambda _1}\\
		{\dot {\hat z}_2} = {R^{ - 1}}({z_1})( - J({z_1},{z_2}){z_2} - M({z_1}) + H) + {{\hat z}_3} + {N_{s2}}{\lambda _1}\\
		{\dot {\hat z}_3} = {N_{s3}}{\lambda _1}
	\end{array} \right.
\end{align*}
where ${N_{s1}}$, ${N_{s2}}$ and ${N_{s3}}$ are the designed parameters.

The ADO is designed as
\begin{align*}
\left\{ \begin{array}{l}
{{\hat z}_1} = {{\hat z}_2}\\
{{\hat z}_2} = {R^{ - 1}}({z_1})( - J({z_1},{z_2}){z_2} - M({z_1}) + H) + {{\hat z}_3}\\
{{\hat z}_3} = K\left( {{z_2} - {{\hat z}_2}} \right)
\end{array} \right.
\end{align*}
where ${K}$ is the designed parameter.

\begin{figure}
	\centering
	\includegraphics[width=0.8\hsize,height=10cm]{Fig7.eps}
	\caption{Comparison disturbance estimation results under different methods}
	\label{fig6}
\end{figure}

\begin{figure}
	\centering
	\includegraphics[width=0.8\hsize,height=10cm]{Fig8.eps}
	\caption{Comparison disturbance estimation errors under under different methods}
	\label{fig7}
\end{figure}

Fig. 7 gives the disturbance estimation comparison results of the ESO approach, the ADO approach and the proposed compensation function observer approach. Fig. 8 shows the estimation errors under these different methods. In Fig. 7 and Fig. 8, the black lines (Ref.) represent the actual disturbances, the blue lines (ESO) indicate the disturbance estimations under the ESO method, the green lines (ADO) denote the disturbance estimations under the ADO method, and the red lines (CFO) represent the disturbance estimations under the presented compensation function observer method. The comparative results in Fig. 7 and Fig. 8 clearly demonstrate that the proposed compensation function observer method can ensure the QSLS have higher tracking accuracy and smaller tracking error. Moreover, to achieve satisfactory tracking result, the gain values of ESO are selected as ${N_{s1}} = {\text{diag}}\left\{ {250,250,250,250,250} \right\}$, ${N_{s2}} = {\text{diag}}\left\{ {1380,1380,1380,1380,1380} \right\}$, ${N_{s3}} ={\text{diag}}\left\{ {9000,9000,9000,9000,9000} \right\}$. Obviously, the gain value of ESO is much larger than that of the compensation function observer. This also leads to the issue of initial peaking in the traditional ESO method.

\begin{figure}
	\centering
	\includegraphics[width=0.8\hsize,height=10cm]{Fig9.eps}
	\caption{Comparison tracking results under the different control methods}
	\label{fig9}
\end{figure}

\begin{figure}
	\centering
	\includegraphics[width=0.8\hsize,height=10cm]{Fig10.eps}
	\caption{The curves of the finite-time anti-swing controller}
	\label{fig10}
\end{figure}

Subsequently, Fig. 9 compares the overall tracking performance of the QSLS under the proposed finite-time anti-swing control method, the conventional PID controller and traditional backstepping control method. In Fig. 9, the black lines (Ref.) represent the reference trajectories, the bule lines (NF) represent the tracking errors under the backstepping control method, the green lines (PID) represent the tracking errors under the PID controller, and the red lines (PF) denote the tracking errors under the proposed controller. From Fig. 9, it is clear that the proposed finite-time control strategy has a faster convergence speed, which implies that the proposed control strategy can ensure the system has good transient performance. Finally, the curves of the designed finite-time anti-swing controller is illustrated in Fig. 10. To sum up, the simulation results confirm that the designed controller significantly suppresses load swing and effectively ensures stable flight of the QSLS.

\section{Conclusion}
The finite-time anti-swing control problem has been investigated for the QSLS suffering from external disturbances. Firstly, based on comprehensive force analysis and kinematic constraints, the position loop nonlinear dynamics of the QSLS has been developed. Then, the compensation function observer has been designed to handle the unknown disturbances during the flight process. Finally, the energy function method has been combined with the finite-time theory to develop the robust anti-swing controller for the QSLS, ensuring the tracking performance and fast convergence of the whole system. Simulation results have demonstrated the feasibility and superior performance of the proposed method.

\section*{Acknowledgement}
The authors thank the colleagues for their constructive suggestions and research assistance throughout this study.

\nolinenumbers
\section*{Author Contributions}

Conceptualization: Xiaoning Yu.

Methodology: Kun Yan, Jiayong Fang.

Investigation: Peng Zhang, Bo Cheng.

Writing-original draft preparation: Kun Yan, Liaozhang Li.

Writing-review and editing: Xiaoning Yu, Liaozhang Li.

Supervision: Kun Yan.

Project administration: Bo Cheng.

Funding acquisition: Kun Yan, Jiayong Fang, Peng Zhang.%MDPI: For research articles with several authors, a short paragraph specifying their individual contributions must be provided. The following statements should be used ``Conceptualization, X.X. and Y.Y.; methodology, X.X.; software, X.X.; validation, X.X., Y.Y. and Z.Z.; formal analysis, X.X.; investigation, X.X.; resources, X.X.; data curation, X.X.; writing---original draft preparation, X.X.; writing---review and editing, X.X.; visualization, X.X.; supervision, X.X.; project administration, X.X.; funding acquisition, Y.Y. All authors have read and agreed to the published version of the manuscript.'', please turn to the  \href{http://img.mdpi.org/data/contributor-role-instruction.pdf}{CRediT taxonomy} for the term explanation. Authorship must be limited to those who have contributed substantially to the work~reported.
\section*{Fundings}
This work was supported in part by the National Natural Science Foundation of China under Grant 62303367 (K. Y.), the National Key Laboratory of Unmanned Aerial Vehicle Technology in NPU under Grant WR202412 (J. F., P. Z.), the Shaanxi Provincial Education Department Service Local Special Plan Project under Grant 24JC038 (K. Y.), the Science and Technology Plan Project of Beilin District under Grant GX2413 (K. Y.), the Science and Technology Plan Project of Weiyang District under Grant 202426 (K. Y.), and the 2023 Youth Innovation Team of Shaanxi Universities (K. Y.). The funders had no role in the study design, data collection and analysis, decision to publish, or preparation of the manuscript.
% %MDPI: We moved Acknowledgments content to Funding section. Please confirm. The content in acknowledgements section are funding information. This is not allowed
%%Note that Please do not repeat content from the Funding section in the Acknowledgements section. If they are the same, it is recommended to remove Acknowledgments section, as Acknowledgments are not necessary.
%}
%
\section*{Data Availability Statement}

All data generated or analyzed are included in this study.
%
%
\section*{Competing Interests}
The authors declare no conflict of interest.
%}
%
% Compile your BiBTeX database using our plos2015.bst
% style file and paste the contents of your .bbl file
% here. See http://journals.plos.org/plosone/s/latex for
% step-by-step instructions.
%


% 第二步：引入你的.bib文件（文件名与你的参考文献文件一致，不带后缀）
\bibliography{references}  % 假设你的文件名为references.bib


\end{document}
