# Supplementary material for: Robust finite-time anti-swing control for quadrotor slung-load system based on compensation function observer
Source: PLoS One. 2026 Apr 24;21(4):e0331662. doi: 10.1371/journal.pone.0331662 (PMC13108781; doi:10.1371/journal.pone.0331662)
Supplement: S1 File — (ZIP) [file pone.0331662.s001.zip › LaTeX source file (with figures)-bib/references.bib]

@article{Bacelar2020,
  author  = {Bacelar, T. and Madeiras, J. and Melicio, R. and Cardeira, C. and Oliveira, P.},
  title   = {On-Board Implementation and Experimental Validation of Collaborative Transportation of Loads With Multiple UAVs},
  journal = {Aerospace Science and Technology},
  year    = {2020},
  volume  = {107},
  month   = {dec},
  doi     = {10.1016/j.ast.2020.106284}
}

@article{Zhang2024,
  author  = {Zhang, D. and Han, H. Z. and Yang, Y. X. and Hu, Y. B.},
  title   = {Modeling and Anti-Swing Control of Quadrotor-Suspended System With Variable Cable Length at Unequal Speed},
  journal = {Transactions of the Institute of Measurement and Control},
  year    = {2024},
  volume  = {46},
  number  = {6},
  pages   = {1177--1189},
  month   = {apr},
  doi     = {10.1177/01423312231187446}
}

@article{Baraean2023,
  author  = {Baraean, A. and Hamanah, W. M. and Bawazir, A. and Quama, M. M. and El Ferik, S. and Baraean, S. and Abido, M. A.},
  title   = {Optimal Nonlinear Backstepping Controller Design of a Quadrotor-Slung Load System Using Particle Swarm Optimization},
  journal = {Alexandria Engineering Journal},
  year    = {2023},
  volume  = {68},
  pages   = {551--560},
  doi     = {10.1016/j.aej.2023.01.024}
}

@article{Liang2022,
  author  = {Liang, X. and Zhang, Z. and Yu, H. and Wang, Y. and Fang, Y. C. and Han, J. D.},
  title   = {Antiswing Control for Aerial Transportation of the Suspended Cargo by Dual Quadrotor UAVs},
  journal = {IEEE-ASME Transactions on Mechatronics},
  year    = {2022},
  volume  = {27},
  number  = {6},
  pages   = {5159--5172},
  month   = {dec},
  doi     = {10.1109/tmech.2022.3174144}
}

@article{Qian2020,
  author  = {Qian, L. H. and Liu, H. H. T.},
  title   = {Path-Following Control of a Quadrotor UAV With a Cable-Suspended Payload Under Wind Disturbances},
  journal = {IEEE Transactions on Industrial Electronics},
  year    = {2020},
  volume  = {67},
  number  = {3},
  pages   = {2021--2029},
  month   = {mar},
  doi     = {10.1109/tie.2019.2905811}
}

@article{Xian2019,
  author  = {Xian, B. and Wang, S. Z. and Yang, S.},
  title   = {An Online Trajectory Planning Approach for a Quadrotor UAV With a Slung Payload},
  journal = {IEEE Transactions on Industrial Electronics},
  year    = {2019},  
  volume  = {67},
  number  = {8},
  pages   = {6669--6678},
  month   = {aug},
  doi     = {10.1109/tie.2019.2938493}
}

@article{Yu2024,
  author  = {Yu, H. and Liang, X. and Han, J. D. and Fang, Y. C.},
  title   = {Adaptive Trajectory Tracking Control for the Quadrotor Aerial Transportation System Landing a Payload Onto the Mobile Platform},
  journal = {IEEE Transactions on Industrial Informatics},
  year    = {2024},
  volume  = {20},
  number  = {1},
  pages   = {23--37},
  month   = {jan},
  doi     = {10.1109/tii.2023.3256374}
}

@article{Li2021,
  author  = {Li, X. X. and Zhang, J. L. and Han, J. D.},
  title   = {Trajectory Planning of Load Transportation With Multi-Quadrotors Based on Reinforcement Learning Algorithm},
  journal = {Aerospace Science and Technology},
  year    = {2021},
  volume  = {116},
  month   = {sep},
  doi     = {10.1016/j.ast.2021.106887}
}

@article{Guerrero-Snchez2021,
  author  = {Guerrero-Sanchez, M. E. and Lozano, R. and Castillo, P. and Hernandez-Gonzalez, O. and Garcia-Beltran, C. D. and Valencia-Palomo, G.},
  title   = {Nonlinear Control Strategies for a UAV Carrying a Load With Swing Attenuation},
  journal = {Applied Mathematical Modelling},
  year    = {2021},
  volume  = {91},
  pages   = {709--722},
  month   = {mar},
  doi     = {10.1016/j.apm.2020.09.027}
}

@inproceedings{Sreenath2013,
  author    = {Sreenath, K. and Lee, T. and Kumar, V.},
  title     = {Geometric Control and Differential Flatness of a Quadrotor UAV With a Cable-Suspended Load},
  booktitle = {Proceedings of the IEEE Conference on Decision and Control},
  year      = {2013},
  pages     = {2269--2274},
  doi       = {10.1109/cdc.2013.6760219}
}

@article{Yu2023,
  author  = {Yu, G. and Xie, W. and Cabecinhas, D. and Cunha, R. and Silvestre, C.},
  title   = {Adaptive Control with Unknown Mass Estimation for a Quadrotor-Slung-Load System},
  journal = {ISA Transactions},
  year    = {2023},
  volume  = {133},
  pages   = {412--423},
  month   = {feb},
  doi     = {10.1016/j.isatra.2022.06.036}
}

@article{YanLin2024,
  author  = {Yan, B. and Lin, H. and Cai, C. X. and Shi, P.},
  title   = {An Enhanced Coupling Nonlinear Control for Quadrotor with Suspended Double-Pendulum Payload},
  journal = {International Journal of Robust and Nonlinear Control},
  year    = {2024},
  volume  = {34},
  number  = {14},
  pages   = {9676--9696},
  month   = {sep},  
  doi     = {10.1002/rnc.7483}
}

@article{Zhu2024,
  author  = {Zhu, B. Y. and Wang, D. Z.},
  title   = {Nonlinear Adaptive Control Design for Quadrotor UAV Transportation System},
  journal = {Drones},
  year    = {2024},
  volume  = {8},
  number  = {9},
  month   = {sep},
  doi     = {10.3390/drones8090420}
}

@article{Luo2024,
  author  = {Luo, Y. H. and Yu, H. and Zhang, H. G. and Zhou, Y.},
  title   = {A Novel Newton-Euler Method-Based Nonlinear Anti-Swing Control for a Quadrotor UAV Carrying a Slung Load},
  journal = {IEEE Transactions on Systems, Man, and Cybernetics: Systems},
  year    = {2024},
  volume  = {54},
  number  = {4},
  pages   = {2266--2275},
  month   = {apr},
  doi     = {10.1109/tsmc.2023.3342027}
}

@article{Liang2023,  
  author  = {Liang, X. and Yu, H. and Zhang, Z. and Liu, H. W. and Fang, Y. C. and Han, J. D.},
  title   = {Unmanned Aerial Transportation System with Flexible Connection Between the Quadrotor and the Payload: Modeling, Controller Design, and Experimental Validation},
  journal = {IEEE Transactions on Industrial Electronics},
  year    = {2022},
  volume  = {70},
  number  = {2},
  pages   = {1870--1882},
  doi     = {10.1109/tie.2022.3163526}
}

@article{Yang2020,
  author  = {Yang, S. and Xian, B.},
  title   = {Energy-Based Nonlinear Adaptive Control Design for the Quadrotor UAV System With a Suspended Payload},
  journal = {IEEE Transactions on Industrial Electronics},
  year    = {2020},
  volume  = {67},
  number  = {3},
  pages   = {2054--2064},
  month   = {mar},
  doi     = {10.1109/tie.2019.2902834}
}

@article{Han2009,
  author  = {Han, J. Q.},
  title   = {From PID to Active Disturbance Rejection Control},
  journal = {IEEE Transactions on Industrial Electronics},
  year    = {2009},
  volume  = {56},
  number  = {3},
  pages   = {900--906},
  month   = {mar},
  doi     = {10.1109/tie.2008.2011621}
}

@article{Zhao2015,
  author  = {Zhao, Z. L. and Guo, B. Z.},
  title   = {On Active Disturbance Rejection Control for Nonlinear Systems Using Time-Varying Gain},
  journal = {European Journal of Control},
  year    = {2015},
  volume  = {23},
  pages   = {62--70},
  doi     = {10.1016/j.ejcon.2015.02.002}
}

@article{Cui2017,
  author  = {Cui, R. X. and Chen, L. P. and Yang, C. G. and Chen, M.},
  title   = {Extended State Observer-Based Integral Sliding Mode Control for an Underwater Robot With Unknown Disturbances and Uncertain Nonlinearities},
  journal = {IEEE Transactions on Industrial Electronics},
  year    = {2017},
  volume  = {64},
  number  = {8},
  pages   = {6785--6795},
  month   = {aug},
  doi     = {10.1109/tie.2017.2694410}
}

@article{YanChen2024,
  author  = {Yan, K. and Chen, H. T. and Chen, C. B. and Gao, S. and Sun, J. L.},
  title   = {Time-Varying Gain Extended State Observer-Based Adaptive Optimal Control for Disturbed Unmanned Helicopter},
  journal = {ISA Transactions},
  year    = {2024},
  volume  = {148},
  pages   = {1--11},
  doi     = {10.1016/j.isatra.2024.02.028}
}

@article{Lu2023,
  author  = {Lu, X. J. and Li, Z. H. and Xu, J.},
  title   = {Design and Control of a Hand-Launched Fixed-Wing Unmanned Aerial Vehicle},
  journal = {IEEE Transactions on Industrial Informatics},
  year    = {2023},
  volume  = {19},
  number  = {3},
  pages   = {3006--3016},
  month   = {mar},
  doi     = {10.1109/tii.2022.3167840}
}

@article{Lotufo2020,
  author  = {Lotufo, M. A. and Colangelo, L. and Novara, C.},
  title   = {Control Design for UAV Quadrotors via Embedded Model Control},
  journal = {IEEE Transactions on Control Systems Technology},
  year    = {2020},
  volume  = {28},
  number  = {5},
  pages   = {1741--1756},
  month   = {sep},  
  doi     = {10.1109/tcst.2019.2918750}
}

@article{Xu2020,  
  author  = {Xu, Lin-Xing and Ma, Hong-Jun and Guo, Dong and Xie, An-Huan and Song, Da-Lei},
  title   = {Backstepping Sliding-Mode and Cascade Active Disturbance Rejection Control for a Quadrotor UAV},
  journal = {IEEE-ASME Transactions on Mechatronics},  
  year    = {2020},
  volume  = {25},
  number  = {6},
  pages   = {2743--2753},  
  month   = {dec},
  doi     = {10.1109/tmech.2020.2990582}
}

@article{Yan2021,
  author  = {Yan, K. and Ren, H. P.},
  title   = {Fault Identification and Fault-Tolerant Control for Unmanned Autonomous Helicopter With Global Neural Finite-Time Convergence},
  journal = {Neurocomputing},
  year    = {2021},
  volume  = {459},
  pages   = {165--175},
  doi     = {10.1016/j.neucom.2021.06.081}
}

@article{Chen2021,
  author  = {Chen, B. and Lin, C.},
  title   = {Finite-Time Stabilization-Based Adaptive Fuzzy Control Design},
  journal = {IEEE Transactions on Fuzzy Systems},
  year    = {2021},
  volume  = {29},
  number  = {8},
  pages   = {2438--2443},
  month   = {aug},
  doi     = {10.1109/tfuzz.2020.2991153}
}

@article{Wang2020,
  author  = {Wang, H. Q. and Liu, P. X. P. and Zhao, X. D. and Liu, X. P.},
  title   = {Adaptive Fuzzy Finite-Time Control of Nonlinear Systems With Actuator Faults},
  journal = {IEEE Transactions on Cybernetics},
  year    = {2020},
  volume  = {50},
  number  = {5},
  pages   = {1786--1797},
  month   = {may},
  doi     = {10.1109/tcyb.2019.2902868}
}

@article{Tian2019,
  author  = {Tian, B. L. and Cui, J. and Lu, H. C. and Zuo, Z. Y. and Zong, Q.},
  title   = {Adaptive Finite-Time Attitude Tracking of Quadrotors With Experiments and Comparisons},
  journal = {IEEE Transactions on Industrial Electronics},
  year    = {2019},
  volume  = {66},
  number  = {12},
  pages   = {9428--9438},
  month   = {dec},
  doi     = {10.1109/tie.2019.2892698}
}

@article{Chen2022,  
  author  = {Chen, Y. J. and Liang, J. C. and Wu, Y. N. and Miao, Z. Q. and Zhang, H. and Wang, Y. N.},
  title   = {Adaptive Sliding-Mode Disturbance Observer-Based Finite-Time Control for Unmanned Aerial Manipulator With Prescribed Performance},
  journal = {IEEE Transactions on Cybernetics},
  year    = {2022},
  volume  = {53},
  number  = {5},
  pages   = {3263--3276},
  doi     = {10.1109/tcyb.2022.3168030}
}

@article{Yan2019,
  author  = {Yan, K. and Chen, M. and Wu, Q. X. and Lu, K.},
  title   = {Robust Attitude Fault-Tolerant Control for Unmanned Autonomous Helicopter With Flapping Dynamics and Actuator Faults},
  journal = {Transactions of the Institute of Measurement and Control},
  year    = {2019},
  volume  = {41},
  number  = {5},
  pages   = {1266--1277},
  month   = {mar},
  doi     = {10.1177/0142331218775477}
}

@article{Liu2022,
  author  = {Liu, W. and Chen, M. and Shi, P.},
  title   = {Fixed-Time Disturbance Observer-Based Control for Quadcopter Suspension Transportation System},
  journal = {IEEE Transactions on Circuits and Systems I: Regular Papers},
  year    = {2022},
  volume  = {69},
  number  = {11},
  pages   = {4632--4642},
  month   = {nov},
  doi     = {10.1109/tcsi.2022.3193878}
}

@article{Liang2020,  
  author  = {Liang, X. and Lin, H. and Zhang, P. and Wu, S. Z. and Sun, N. and Fang, Y. C.},
  title   = {A Nonlinear Control Approach for Aerial Transportation Systems With Improved Antiswing and Positioning Performance},
  journal = {IEEE Transactions on Automation Science and Engineering},
  year    = {2020},
  volume  = {18},
  number  = {4},
  pages   = {2104--2114},
  doi     = {10.1109/tase.2020.3035178}
}
